# Supplementary material for: Citrobacter rodentium Subverts ATP Flux and Cholesterol Homeostasis in Intestinal Epithelial Cells In Vivo
Source: Cell Metab. 2017 Nov 7;26(5):738–752.e6. doi: 10.1016/j.cmet.2017.09.003 (PMC5695859; doi:10.1016/j.cmet.2017.09.003)
Supplement: Table S4. Protein Fold Change (Log2) and their Associated p Values (Log), Related to Figure 1 [file mmc2.xlsx]

## Sheet: Sheet1
Gene names	Log t-test p value	Median
Dpt	0	-4.66868
Adam29	1.09182	-4.55121
Krt6a Ker2 Krt2-6 Krt2-6a Krt6	1.05597	-4.28515
Aqp1	0.642475	-4.26999
Reg4	0	-4.04684
Leg1	1.09394	-3.91042
Fxyd4	1.61233	-3.72263
Tgm3 Tgase3	1.44135	-3.70863
Col1a2 Cola2	1.38535	-3.61954
Fbn1 Fbn-1	1.33807	-3.61066
Krt5 Krt2-5	1.72198	-3.53017
Col6a1	1.24715	-3.46432
Col6a2	1.29124	-3.45227
Krt14 Krt1-14	1.32982	-3.19029
Tsc22d1 Kiaa1994 Tgfb1i4 Tilz1b Tsc22	0.650647	-3.18678
Dpyd	0.895299	-3.176
Hbb-b2	1.30219	-3.14319
	1.14496	-3.11786
Krt13 Krt1-13	3.08868	-3.11585
Anpep Lap-1 Lap1	1.96518	-3.02897
Des	2.07147	-3.02399
Krt79 Kb38	1.49717	-3.01464
Arsk	0.972536	-2.98695
Krt10 Krt1-10	1.26338	-2.95596
Eno3 Eno-3	1.47843	-2.90462
Cdh13	1.16755	-2.86703
Snca Syn	1.6033	-2.84325
Ckmt2	1.89751	-2.83708
Cox7a1 Cox7a Cox7ah	1.71045	-2.8267
Cyp2c55 Cyp2c-55	1.06452	-2.82122
Krt4 Krt2-4	1.48144	-2.82039
Tppp3	2.13249	-2.76091
Sepw1 Selw	0.966841	-2.74418
Gap43 Basp2	1.55302	-2.72395
Ppp1r14a Cpi17	1.22637	-2.70769
Col4a1	1.3446	-2.68416
Cyp2c40	1.60414	-2.65792
Arg2	0.691934	-2.64464
Slc4a1 Ae1	1.30015	-2.62054
Tmod1 Tmod	1.07501	-2.61353
Tmem35	1.34256	-2.60941
Hsd3b7	0	-2.59989
Gp2	0.94423	-2.58911
Col1a1 Cola1	1.47792	-2.58296
Hba Hba-a1	2.07431	-2.57247
Hbb-y	1.42414	-2.56848
Abcb11 Bsep Spgp	1.45399	-2.5578
Krt77 Krt1b	0.72694	-2.5433
Rbp2 Crbpii	1.40473	-2.47841
Abcb1a Abcb4 Mdr1a Mdr3 Pgy-3 Pgy3	1.54904	-2.46665
Itgb3	0.771371	-2.44461
Mlh1	1.08805	-2.44241
Slc37a2 Ci2 Spx2	1.99949	-2.43393
Slc43a1 Lat3	1.36494	-2.42886
Mfap5 Magp2	1.53531	-2.42857
Ankh Ank	1.74291	-2.42363
Clps	2.64028	-2.41926
Rhag Rh50	2.02393	-2.41412
Ggh	1.47668	-2.40711
Ank1 Ank-1	1.47223	-2.39538
Sfxn3	1.70254	-2.3932
Naaladl1 Gm964 Naaladasel	1.75226	-2.39295
Mfap2 Magp Magp1	1.77287	-2.39204
Crbn	1.33761	-2.38564
Lum Lcn Ldc	1.12951	-2.37319
Add2	0.707199	-2.34511
Pbld1 Mawbp2 Pbld	1.19009	-2.34168
Krt6b K6-beta Krt2-6b	1.12468	-2.33991
Spta1 Spna1 Spta	1.43598	-2.33531
Ccbl1 Kat	1.84825	-2.33315
Abat Gabat	2.33275	-2.31626
Hbb-b1	1.71865	-2.30805
Sptb Spnb-1 Spnb1 Sptb1	1.63593	-2.30719
Gypc	2.24552	-2.30258
Rps6kb2	0.455538	-2.30091
Tppp	3.4478	-2.28491
Krt16 Krt1-16	1.29915	-2.24706
Serinc5 Aigp3	1.12989	-2.24279
Aspn	1.20023	-2.23662
Tbc1d24 Kiaa1171	1.30795	-2.2349
Bgn	1.26049	-2.23263
Krt1 Krt2-1	1.25932	-2.20968
Pm20d1	1.71316	-2.20343
Cdan1	0.595917	-2.19705
Cd36	0.978102	-2.17151
Ogn Og	1.1812	-2.16338
Slc34a2 Npt2b	1.33689	-2.15952
Plbd1	1.36736	-2.157
Dcn	2.40012	-2.1395
Kbtbd8 Kiaa1842	2.13014	-2.10884
Pck1 Pepck	1.55929	-2.08176
Cav1 Cav	0.869285	-2.07578
Cyp2d26 Cyp2d-26	1.51306	-2.0666
Ganc	1.14673	-2.05558
Itln1 Intl Itln Itln1a Itlna	1.03333	-2.05007
Selenbp1 Lpsb	2.01238	-2.04684
Pdxk Pkh	2.31528	-2.04568
Mcpt4	0.676112	-2.0442
Sfxn5	1.54169	-2.03942
Prelp	1.14285	-2.03713
Ddc	1.34974	-2.03667
Bmp3	1.02625	-2.02865
Bpgm	1.70376	-2.0153
Epb42 Epb4.2	1.34574	-2.00621
Mis18a	1.75022	-2.00013
Cpa3	0.979795	-1.99457
Slc20a1 Glvr1 Pit1	1.95989	-1.9932
Pdk2	2.71235	-1.98561
Best2 Vmd2l1	1.7477	-1.97964
Ddah2	1.12168	-1.97495
Cnn1	1.24223	-1.96324
Prss2 Try2	0.447698	-1.9581
Ccsap	0.990424	-1.94661
Ca2 Car2	2.07113	-1.94108
Fabp4 Ap2	1.10552	-1.92934
Ces2c Ces2	1.83488	-1.92874
Iyd Dehal1	2.03371	-1.927
Sytl2 Slp2	1.79926	-1.91182
Atp2b4	1.15126	-1.89981
Ces2a Ces6	1.91753	-1.89046
Tagln Sm22 Sm22a	0.978562	-1.88552
Clec3b Tna	1.17856	-1.8751
Tas2r3 T2r41 Tas2r137 Tas2r37	0.49114	-1.87113
Akr1b7 Avdp	1.338	-1.86742
Cyp27a1	1.38701	-1.86609
Akap2	2.28221	-1.86591
Hao2 Hao3 Haox2	2.30114	-1.85102
Fth1 Fth	1.54585	-1.83536
Cisd3 Mel-13 Mel13	1.62564	-1.83013
Lama4	1.12609	-1.82993
Hmgcs2	2.0152	-1.82257
Otc	1.5215	-1.81727
Fhit	0.948809	-1.81385
Cpq Hls2 Pgcp	1.31217	-1.80569
Cma1 Mcpt5	0.869769	-1.80167
Rexo4 Gm111 Pmc2 Xpmc2h	1.94255	-1.79869
Oplah	1.71275	-1.79624
Blvrb	2.57012	-1.79235
Cldn4 Cper Cpetr1	0.959252	-1.78659
Sycn	1.62206	-1.77923
Slc26a3 Dra	1.76513	-1.77857
Prdx6 Aop2 Ltw4 Prdx5	1.64396	-1.77365
Gpx1	1.38554	-1.77205
Bco2 Bcdo2	0.644358	-1.76927
Slc26a2 Dtd Dtdst	1.85783	-1.76925
Med15 Pcqap	0.841058	-1.76854
Akap12 Gag12 Ssecks	0.872364	-1.76808
Plekhg6	1.26588	-1.76535
Mtatp6 Atp6 Atpase6 mt-Atp6	2.18986	-1.76167
Slc8a1 Ncx	0.93828	-1.75937
Scin	1.68869	-1.7496
Ybx2 Msy2	2.25643	-1.74411
	0.604886	-1.73919
Nid2	1.04692	-1.7382
Znf24 Hmcns Zfp191	0.825654	-1.73679
Sult1a1 St1a1 Stp Stp1	1.49356	-1.72497
Mtnd4 mt-Nd4 Nd4	1.47432	-1.72183
Gstm7	1.14045	-1.71812
Gstt1	1.17016	-1.7109
Reep6 Dp1l1 Tb2l1	1.74388	-1.71025
S100g Calb3 S100d	1.39017	-1.71006
Hmga2 Hmgic	1.64374	-1.70665
Ca1 Car1	0.879123	-1.706
Krt15 Krt1-15	2.16621	-1.70535
Hykk Agphd1	1.08305	-1.7044
Ctse	0.945716	-1.69343
Sdhc	2.04468	-1.68906
	1.4047	-1.68881
Col4a2	1.18362	-1.6874
Maob	1.52144	-1.68688
Stxbp1	1.13722	-1.68675
Ano1 Tmem16a	1.45046	-1.68002
Cd34	0.972087	-1.68
Ces1d Ces1 Ces3	1.61237	-1.67812
Msrb3	1.28742	-1.67458
Aldh6a1	1.63048	-1.6733
Khk	1.59798	-1.67039
Mef2bnb	1.64193	-1.66915
Gpt Gpt1	0.889115	-1.65744
Sult1c2 Sult1c1	1.02812	-1.65553
Gbp1 Gbp-1 Mag-1 Mpa1	2.12353	-1.65187
Nid1 Ent	0.980307	-1.6501
Thbs1 Tsp1	1.17319	-1.64761
Ugdh	1.69466	-1.6467
Galm	1.84832	-1.64474
Scrn3	1.4414	-1.63505
Tef	1.25392	-1.63497
Adck3 Cabc1	1.40352	-1.63429
Macrod1 Lrp16	1.3572	-1.63293
Sts	1.46835	-1.63286
Acad10	1.54152	-1.63268
Cox7c Cox7c1	1.03193	-1.62524
Sdpr Sdr	0.995006	-1.6221
Clic5	1.66948	-1.62179
Crocc Kiaa0445	1.0448	-1.61426
Lrsam1	0.8633	-1.61347
Cpm	1.06315	-1.61049
Rgs10	1.27004	-1.61014
Acsm3 Sa Sah	1.7539	-1.60415
Rfesd	1.96295	-1.60224
Zg16	1.20658	-1.60216
Nr2c1 Tr2 Tr2-11	0	-1.5926
Pcca	1.52813	-1.58267
Cyb5b Cyb5m	1.80055	-1.58229
Vmac	1.33022	-1.5821
Cryl1 Cry	1.51161	-1.57799
Fdxr	1.29956	-1.5777
Hspg2	1.87723	-1.57578
Sun2 Unc84b	1.65569	-1.57525
Cand2 Kiaa0667 Tip120b	1.40328	-1.57285
Appbp2 Kiaa0228	0.853662	-1.57183
Echdc3	1.30121	-1.57168
Slc23a2 Kiaa0238 Svct2 Yspl2	0.954435	-1.57006
Hexb	1.27151	-1.55786
Ldhb Ldh-2 Ldh2	1.7654	-1.54802
Adh1 Adh-1	1.06777	-1.54679
Dio1 Itdi1 Txdi1	1.86276	-1.54173
Mt1	1.20721	-1.5412
F3 Cf-3 Cf3	1.25749	-1.54118
Aldh1a7 Aldh-pb	1.69626	-1.53592
Nudt6 Asfgf2b	1.17996	-1.53497
Aqp11	1.54865	-1.53
Lgals7	1.11801	-1.52894
Manba Bmn	1.25334	-1.52146
Epb41l1 Epb4 Epb4.1l1 Kiaa0338	2.00038	-1.51918
Amt	1.23721	-1.51895
Xk Xkh Xkr1 Xrg1	1.02374	-1.51854
Cyp2s1	1.46351	-1.51758
Mgst3	1.06597	-1.5169
Fbxo42	1.67306	-1.51541
Kit Sl	0.457873	-1.51183
Il1rn Il-1ra	1.071	-1.50847
Thnsl2	1.21276	-1.50591
Vdac3	1.80075	-1.50456
Chmp1b1 Chmp1b	1.27223	-1.50194
Slc25a40	1.11746	-1.50176
Sdc1 Synd-1 Synd1	2.19788	-1.49805
Gde1 Mir16	2.14172	-1.49667
Aldh2 Ahd-1 Ahd1	1.635	-1.49503
Pccb	2.17622	-1.49396
Hsd17b8 H2-Ke6 Hke6	1.53687	-1.49061
Cela1 Ela1	1.19544	-1.48208
Trim62	1.00959	-1.47879
Cuta	0.984872	-1.47775
Aldh1a1 Ahd-2 Ahd2 Aldh1	1.0545	-1.47729
S100a6 Cacy	1.52552	-1.47306
Hsd11b2 Hsd11k	1.43028	-1.4726
Esco1 Kiaa1911	0.733454	-1.46959
Ccdc14	2.22109	-1.46946
Clybl Clb	3.03232	-1.46886
Clca1 Clca3 Gob5	1.11383	-1.46466
Bphl	1.48491	-1.46226
Adck5	1.75369	-1.46221
Acadm	1.71832	-1.45585
Acp6 Acpl1 Lpap	2.02206	-1.45398
Lamb1 Lamb-1 Lamb1-1	1.66982	-1.45292
Fmo4	1.94572	-1.44963
Lsm1	1.40332	-1.44747
Eppk1	1.62159	-1.44424
Slc25a35	1.02646	-1.4403
Gal3st2 Gm988	1.34126	-1.43921
Eml1	0.73982	-1.43778
Neu1 Neu	1.63508	-1.43544
Gnpda2 Kiaa4008	1.27616	-1.43528
Fahd1 MNCb-4134	1.57992	-1.43518
Slc4a4 Nbc1 Nbce1	1.62767	-1.43109
Mboat2 Lpcat4 Oact2	0.820917	-1.42843
Vill Villp	1.96224	-1.42792
Dnah8 Dnahc8	0	-1.42692
Nmnat3	1.7271	-1.42552
Ppp3r1 Cnb	1.13844	-1.42011
Pde7a	1.3948	-1.41806
Slc25a34 Gm1369	0.736056	-1.4117
Rell1	1.16899	-1.40365
Sardh	1.1887	-1.40145
Prcp	1.08496	-1.39803
Mpv17	1.13794	-1.39649
Itpr2 Itpr5	1.31993	-1.39346
Mptx1 Mptx	1.70619	-1.38912
Fn3krp	1.22501	-1.38815
Sod2 Sod-2	1.05279	-1.38438
Cyp2f2 Cyp2f-2	1.51513	-1.38059
Hsd3b3	1.32449	-1.37972
Slc16a1 Mct1	1.42083	-1.37834
Gls Gls1 Kiaa0838	1.60309	-1.37825
Ddt	0.74233	-1.37706
	4.17469	-1.37526
Rras	1.18696	-1.37349
Mt2	1.17563	-1.37347
Add3 Addl	1.4848	-1.37316
Ghitm Mics1	1.19469	-1.36909
Ak1	1.59236	-1.36396
Gab1	1.46647	-1.36274
Naaa Asahl	0.910851	-1.36203
Sult1d1 St1d1	1.31102	-1.36126
Hpgd Pgdh1	2.36155	-1.35952
Pithd1 Trp26	1.30952	-1.35584
Rbbp9 Bog	1.41415	-1.3535
	1.56186	-1.35301
Acaa2	2.87051	-1.35273
Acsf2	1.59408	-1.35114
Pyhin1 Ifi209 Ifix	1.21335	-1.34864
Dhrs11 Sdr24c1	1.82565	-1.34665
Nqo1 Dia4 Nmo1 Nmor1	1.20074	-1.34088
Fabp2 Fabpi	1.04125	-1.33985
Bcam Gplu Lu	1.7583	-1.33827
Plcd1 Plcd	2.07286	-1.33779
Acy3 Aspa2	1.41393	-1.33733
Minos1 Mic10	1.0642	-1.33024
Ptrf	0.880433	-1.3294
Pygm	0.406343	-1.32919
Cda Cdd	1.82302	-1.32899
Mtnd4l mt-Nd4l Nd4l	1.30519	-1.32656
Slc25a11	1.72541	-1.32441
Ctrb1	1.51448	-1.32381
Cachd1 Kiaa1573 Vwcd1	0.832625	-1.32327
Inpp4b	2.01578	-1.32042
Abcb6	1.99482	-1.31969
Nedd9 Casl	2.72666	-1.31863
Epb41 Epb4.1 Kiaa4056	1.581	-1.31858
Fmo5	1.88723	-1.31613
Pik3r2	0.963202	-1.31506
Mpzl2 Eva Eva1	0.830444	-1.3144
Slc15a1 Pept1	2.38382	-1.31347
Dmpk Dm15 Mdpk	1.57371	-1.31248
Mecp2	3.09183	-1.309
Cables1 Cables	1.63143	-1.30746
Gbas Nipsnap2	1.49588	-1.30433
Them4 Ctmp	1.36526	-1.29858
Pitpnm3 Nir1	2.0955	-1.29773
Tns4	1.38027	-1.29737
Osbpl6	1.71553	-1.29624
Etfdh	2.73227	-1.29451
Dpysl3 Drp3 Ulip	1.06558	-1.29444
Cldn23	1.63356	-1.29405
Agfg2 Hrbl Rabr	1.33395	-1.29272
Acot13 Them2	1.19583	-1.28865
Cdc42se2	0.521668	-1.28518
Txnip Vdup1	2.22548	-1.28509
Cbr4	1.40926	-1.28467
Chp2 Hca520	1.80858	-1.28231
Slc44a1 Cd92 Cdw92 Ctl1	2.98306	-1.28153
Ctsa Ppgb	1.38938	-1.28112
Vwa8 Kiaa0564	2.1738	-1.27981
Lmnb2	1.42702	-1.27893
Mtatp8 Atp8 mt-Atp8	1.06585	-1.27862
Ank3	2.50585	-1.27861
Yod1	1.13296	-1.27653
Dpp7 Dpp2 Qpp	0.760336	-1.27518
Gstm3	1.34266	-1.27517
Nek3	0.701321	-1.27512
Strada Lyk5 Strad	0.67848	-1.27446
Kxd1	0.735279	-1.27341
Rin1	1.19196	-1.27318
Mfge8	1.00225	-1.26989
Inmt Temt	1.1263	-1.26799
Nebl Lnebl	1.0209	-1.26765
Gsta4 Gsta	1.9059	-1.26679
Sord Sdh1	1.32813	-1.26573
Clic4	1.68298	-1.26554
Cth	2.3931	-1.26444
Amy2 Amy2a	1.48428	-1.25933
Kbtbd11 Kiaa0711	2.65627	-1.25841
Mtnd5 mt-Nd5 Nd5	1.002	-1.25803
Il22ra1	1.18099	-1.25669
Pfn2	1.03135	-1.2548
Cpt1a Cpt-1 Cpt1	1.67048	-1.25147
H3f3c Gm14384	0.91473	-1.25119
Igk-V19-17	0.748851	-1.24788
Ckmt1	3.98546	-1.24766
Klhdc7a	1.07166	-1.24761
Atl1 Spg3a	0.73249	-1.24492
Sp3	1.3891	-1.24468
Hadh Hadhsc Mschad Schad	2.04626	-1.23902
Acsl3 Acs3 Facl3	2.06962	-1.23895
Ctss Cats	1.26077	-1.23844
Flnc Abpl Fln2	0.723441	-1.23798
Slc12a6 Kcc3	1.14663	-1.23774
Prdx2 Tdpx1 Tpx	1.67874	-1.23487
Lamc1 Lamb-2 Lamc-1	2.7346	-1.23416
Gbe1	1.11945	-1.23394
Smdt1 Emre	0.92734	-1.2331
Lyplal1	1.32001	-1.23293
Crat	2.03368	-1.2327
Ndufa2	1.28951	-1.23146
Marc2 Mg87 Mosc2	1.62664	-1.22293
Dguok Dgk	1.77077	-1.22181
Fech	1.59109	-1.22124
Nipa1 Spg6	0.763788	-1.21933
	1.03626	-1.21834
Ndufa7	2.99516	-1.21688
Isoc2a Isoc2	2.36698	-1.21612
Tmem143	1.06258	-1.21527
Bnip3l Nix	1.15678	-1.21455
Mcur1 Ccdc90a	2.4401	-1.21334
Glod5	1.68878	-1.21273
Tst	1.89131	-1.21157
Isg15 G1p2 Ucrp	1.85009	-1.21051
Slc25a20 Cac Cact	1.22081	-1.21039
Gimap4 Ian1 Imap4	0.707522	-1.20923
Ndufa4	0.970478	-1.20769
Add1	1.40534	-1.20565
Sephs2 Sps2	1.00083	-1.20551
Pla2g15 Lypla3	1.36599	-1.20536
Phospho1	0.954931	-1.20526
Ptgis Cyp8	0.720074	-1.20436
Sec14l2	1.96358	-1.2034
Cmc4 C6.1b Mtcp1	1.26767	-1.20333
Itga1	0.89261	-1.19853
Xiap Aipa Api3 Birc4 Miha	0.837443	-1.19739
Plekha1 Tapp1	1.24921	-1.19528
Ccbl2 Kat3	1.35676	-1.19235
Acads	2.57636	-1.1921
Tspan7 Mxs1 Tm4sf2	0.785845	-1.1913
Crym	1.34801	-1.19127
Pip5k1c Kiaa0589	0.995369	-1.18993
Hrsp12 Hrp12	1.44478	-1.18826
Nipsnap1	1.40015	-1.18732
Csad	0.975519	-1.18717
Nceh1 Aadacl1 Kiaa1363	1.95025	-1.18672
Dnaja4	0.951866	-1.18492
Pura	1.1332	-1.18371
	1.51504	-1.18367
Sult2b1 Sult2b	1.32565	-1.18341
L2hgdh	1.47942	-1.18283
Cisd1 D10Ertd214e Zcd1	1.73921	-1.1819
Dynll2 Dlc2	0.810365	-1.17995
Hagh Glo2	1.41527	-1.17784
Fahd2 Fahd2a	2.2528	-1.17741
Upk1b	0.92763	-1.17736
Aldh1a2 Aldh1a7 Raldh2	0.647775	-1.17681
Uchl1	1.1969	-1.17634
Trak1	1.55718	-1.17598
Ndufa12	1.65467	-1.174
Angel2 D1Ertd396e D1Ertd654e MNCb-4273	1.06939	-1.17393
Slc35g1 Tmem20	1.32872	-1.17383
Sdsl Sds	0.894576	-1.1732
Ufsp1 D5Ertd655e	0.817906	-1.17313
Aldh1b1 Aldhx	1.38081	-1.1722
Ivd	1.53776	-1.17042
Hint2	1.72973	-1.16863
Scamp5	1.00253	-1.16385
Ahcyl2	2.63088	-1.16363
Gstm1	1.15736	-1.16229
Pgm2l1	1.32293	-1.16124
Pik3ca	1.29951	-1.16045
Mccc2	2.5504	-1.15965
Ptgr2 Zadh1	1.93386	-1.15783
Arf6	0.971436	-1.15619
Mtch1	1.17864	-1.15595
Dgat1 Dgat	1.52044	-1.155
Plekhm2 Kiaa0842	1.51479	-1.15465
Alg10b	0.972573	-1.15434
Espn	1.16132	-1.15219
Maoa	1.80792	-1.15203
Tdrd1	1.21867	-1.15168
Gm2a	1.35676	-1.15101
Mrc1	1.38961	-1.14981
Sdhb	1.27492	-1.14919
Ndufa1	1.41622	-1.1461
Pcp4l1	1.16542	-1.14383
Aco2	2.00217	-1.14216
Auh	2.46444	-1.1419
Ttc38	1.58976	-1.14017
Ndufs4	1.52491	-1.1363
Lama5	1.11139	-1.13627
H1f0 H1fv	1.66018	-1.13627
Mdp1	1.15302	-1.13592
Slc25a24 Scamc1	2.48975	-1.1349
Gsn Gsb	1.48042	-1.13425
Vps37b	1.05661	-1.13376
Tacc2 MNCb-3527	1.34886	-1.133
Tpp1 Cln2	1.11262	-1.13154
Ndufs7	2.75194	-1.12835
Syne2	1.76833	-1.12682
Mettl7b	1.45817	-1.12337
Pbld2 Mawbp1	1.21236	-1.12287
Phrf1 Kiaa1542	0.748982	-1.12233
Gpt2 Aat2	1.42935	-1.12079
Mt-Cyb Cob Cytb mt-Cytb Mtcyb	1.40957	-1.11989
Gpr89a Gphr Gpr89	1.0733	-1.11983
Ndufb3	1.21003	-1.11472
Pctp Stard2	0.890213	-1.11414
Fam49a D12Ertd553e	2.78332	-1.11377
Bcas1 Nabc1	1.12989	-1.10958
Ophn1	1.42647	-1.10927
Fbxo7	0.810366	-1.10908
D10Jhu81e	1.19848	-1.10895
Klk1 Klk-6 Klk6	0.840329	-1.10671
Arg1	0.685206	-1.1061
Fmo2	0.864035	-1.10607
Ca4 Car4	1.02841	-1.10459
Mpst	1.16315	-1.10145
Acap2 Centb2 Kiaa0041	1.66817	-1.10144
Cracr2a Efcab4b Gm1073	1.41652	-1.10128
Lrmp Jaw1	1.60553	-1.10121
Pls3	1.35508	-1.10078
Acyp1 Acype	1.32076	-1.10019
Pdlim1 Clim1	1.17829	-1.09864
Col14a1	1.01916	-1.09798
Terf2 Trf2	1.26743	-1.09708
Gstm2	1.22441	-1.09518
Ndufa9	2.11128	-1.09372
Stk10 Lok	2.63292	-1.09328
Pcbd2 Dcoh2 Dcohm	1.90301	-1.09268
Shpk Carkl	1.6174	-1.09242
Ndufv2	1.54036	-1.09195
Ndufv3	2.1014	-1.09186
Arhgap39 D15Wsu169e Kiaa1688	1.44307	-1.0901
Phlpp2 Phlppl	1.75495	-1.09001
Ftl1 Ftl Ftl-1	1.94331	-1.08961
Rtn3	1.02215	-1.0895
Slc29a1 Ent1	0.915843	-1.08931
Isoc2b Isoc2	1.16999	-1.08847
Aldh4a1	1.50136	-1.0878
Nfix	0.59351	-1.08571
Fam213b	0.985785	-1.08481
St3gal3 Siat3 Siat6	0.89074	-1.08348
Lmna Lmn1	1.93469	-1.0827
Rcn3 D7Ertd671e	0.824581	-1.08264
Ndufb4	2.19809	-1.08195
Npepl1	1.16575	-1.08157
Ndufv1	2.33569	-1.08103
Cyp2d10 Cyp2d-10	1.24542	-1.0801
Bsg	1.52455	-1.07914
Wwc2 D8Ertd594e MNCb-4173	0.692788	-1.07761
Ormdl3	1.03821	-1.07579
Hist2h2be	1.5472	-1.07535
Map4 Mtap4	2.40574	-1.07511
Ethe1 Hsco	1.86013	-1.07383
Cutc	1.16875	-1.07369
Thnsl1	1.09027	-1.07156
Eci1 Dci	2.0342	-1.07032
Lactb Lact1	1.99849	-1.06873
Hint1 Hint Pkci Pkci1 Prkcnh1	1.40286	-1.06773
Foxo3 Fkhr2 Foxo3a	2.21535	-1.06757
Prdx5 Prdx6	1.24663	-1.06638
Atp5e	0.928602	-1.066
Apool Fam121a Mic27	1.33706	-1.06446
Rmnd1	1.30288	-1.06383
Acad8	1.5478	-1.06242
Galc	2.51766	-1.05962
Csta Csta1	0.808703	-1.05924
Krt2 K2e Krt2-17 Krt2a	0.661872	-1.05732
Tmem43	0.826057	-1.05692
Asap1 Ddef1 Kiaa1249 Shag1	0.857305	-1.05683
Arhgef37	0.877811	-1.05647
Tnc Hxb	0.909873	-1.05622
Mccc1 Mcca	1.39372	-1.05597
Rai14 Kiaa1334 Norpeg	1.20809	-1.05562
Mfsd5	2.75665	-1.05493
Arl8a Arl10b Gie2	1.46804	-1.05452
Echs1	1.9558	-1.05309
Ctsh	1.36585	-1.05219
Ankrd40	1.64427	-1.05145
Epb41l3 Dal1 Epb4.1l3 Kiaa0987	2.38475	-1.05127
Neo1 Ngn	0.440166	-1.04922
Mitd1	1.44972	-1.04835
Stk17b Drak2	1.51863	-1.04746
	1.19324	-1.04713
Hibch	1.8448	-1.04678
Tmcc2 Kiaa0481	0.958765	-1.04593
Rhbdl2	1.44646	-1.04564
Acadvl Vlcad	1.50876	-1.04466
Cyp3a13 Cyp3a-13	1.27264	-1.04186
Adprm	1.22064	-1.04097
Sorbs1 Kiaa1296 Sh3d5	1.97509	-1.04078
Plgrkt	2.45485	-1.04012
Usp53 Phxr3	1.87681	-1.0399
Naga	0.956923	-1.0392
Acss1 Acas2 Acas2l	2.00718	-1.03833
Sorbs2 Argbp2 Kiaa0777	1.35917	-1.03771
Fam129a Niban	1.01402	-1.03663
Ndufs1	1.64101	-1.03494
Ociad2	1.09426	-1.03479
Oxct1 Oxct Scot	2.508	-1.03477
Ptdss1 Pssa	1.57033	-1.03452
Papss1 Asapk Atpsk1 Papss	1.10619	-1.03355
Synpo Kiaa1029	1.23512	-1.03186
Cask	1.05998	-1.03171
Ppa2	1.41376	-1.03126
Farp2 Kiaa0793	1.2655	-1.03111
Dnajb4	1.15661	-1.02953
Mboat1 Lpeat1 Oact1	1.10126	-1.02844
Cbr1 Cbr	1.31415	-1.02822
Ahcy	1.4774	-1.0271
Ston1 Salf Sblf Stn1	1.50401	-1.02637
Hscb Hsc20	1.77831	-1.02605
Suclg2	1.31504	-1.02533
Ap1s3	1.06147	-1.02488
Ak3 Ak3l Ak3l1 Akl3l	1.37229	-1.02449
Arrb1	1.5563	-1.02437
Glb1 Bgl Glb-1	1.00905	-1.0225
Bmp8b	0.433499	-1.02248
Thbs3 Tsp3	0.426125	-1.02215
Mpp1	1.41226	-1.02196
Arpc1a Sid329	1.46775	-1.02112
Pip5k1b Pip5k1a	1.1348	-1.02099
Atp11a	0.606332	-1.01834
Tmem51	2.02688	-1.0167
Slc25a19	2.09916	-1.0162
Mrgbp	0.4025	-1.01593
Dnase1l1	0.487548	-1.01518
Ndufa11	2.12547	-1.01392
Gpd1l Kiaa0089	1.35075	-1.01111
Cygb	0.72106	-1.01054
Crip1 Crip	0.839731	-1.01053
Slc22a23	1.87612	-1.00964
Purb	1.10756	-1.00955
Evl	0.900971	-1.00951
Fam213a Pamm	1.14134	-1.00932
Selm Sepm	1.01767	-1.00844
Tdg	0.757873	-1.0082
Adprhl2 Arh3	0.856456	-1.00771
Kcnq1 Kcna9 Kvlqt1	1.01728	-1.00727
Cobl Kiaa0633	1.43667	-1.00624
	0.883624	-1.00584
Cmbl	2.01589	-1.00581
Fhl1	2.14934	-1.00195
Suclg1	2.08012	-1.00099
Hexim1 Clp1	1.81403	-1.0006
Zfyve1	1.07557	-1.00056
Atp5l	1.41194	-1.00033
Gnat2	1.30109	-0.99938
Srr	0.903462	-0.999275
Cstb Cst6 Stfb	1.12772	-0.998859
Uqcr11 Uqcr	2.18976	-0.998826
Pde8b	1.39846	-0.998199
Decr1	1.67278	-0.997527
Sh3gl2 Sh3d2a	1.41082	-0.99631
Rhoc Arhc	1.15386	-0.995566
Tacc1	1.09712	-0.993789
Ash1l	1.08328	-0.992937
Adap2 Centa2	1.72824	-0.991862
Ndufs6 Ip13	1.27017	-0.991811
Slc6a8 Crt	0.930489	-0.989405
Trim2 Kiaa0517 Narf	2.15512	-0.988677
Kdelr1	1.09408	-0.988252
Gnai1 Gnai-1	0.907594	-0.988076
Spr	0.995149	-0.987176
Ptdss2 Pss2	1.51022	-0.986824
Gfer Alr MNCb-0663	1.32735	-0.986062
Pgm2 Pgm1	1.44064	-0.985484
Capn9 Ncl4	1.90619	-0.984977
Slc25a46	1.93677	-0.984825
Mfap4	0.576613	-0.984028
Vdac1 Vdac5	1.9948	-0.983319
Nmes1	1.09023	-0.983232
Wipi1 D11Ertd498e	0.332546	-0.98199
Dym	0.93213	-0.98166
Ebpl Ebrp Erp	1.14461	-0.980193
Cox6c	1.40137	-0.979773
Slc25a29 Ornt3	1.55395	-0.979579
Atp2b1	1.55581	-0.97901
Agpat5 D8Ertd319e	1.05704	-0.978794
Ces1 Ces1g	1.81391	-0.978358
Cdhr5 Mucdhl Mupcdh	1.48337	-0.977722
Ndufa10	1.93167	-0.977243
	1.21437	-0.976168
Akr1b1 Akr1b3 Aldor1 Aldr1	1.38687	-0.975622
Slc9a3r1 Nherf Nherf1	1.3239	-0.974457
Sgol2	0.814161	-0.97415
Htra2 Omi Prss25	1.80257	-0.973317
Dnm3 Kiaa0820	0.727944	-0.972889
Slc27a1 Fatp Fatp1	1.57987	-0.971913
Ano10 Tmem16k	1.18685	-0.971876
Ndufs3	1.70373	-0.971726
Gdi1 Rabgdia	1.13345	-0.971459
Chpt1 Cpt1 Dn4	1.49752	-0.971287
Sirt5 Sir2l5	2.63388	-0.970666
Cryz	1.69601	-0.970149
Ccny Cfp1	1.14173	-0.966701
Ndufb5	1.71969	-0.964522
Bles03	0.80952	-0.962691
Abcb8	1.87122	-0.962054
Acvr1 Acvrlk2 Tgfb1	1.03954	-0.961549
Idh3a	1.10171	-0.96138
Inpp5j Pib5pa	1.72369	-0.960801
Gna13 Gna-13	2.03102	-0.960169
Nubpl	1.68692	-0.960075
Dnm2 Dyn2	0.969056	-0.960002
Pfkm Pfk-m Pfka	1.23224	-0.959722
Nadsyn1	0.897916	-0.959303
Ccdc90b	1.73334	-0.957968
Akap10	1.90294	-0.957168
Plscr3	1.21512	-0.95681
Fam126a Drctnnb1a	0.845959	-0.956062
Sdha	2.07412	-0.954353
	1.49435	-0.953203
Slc43a2 Lat4	1.38629	-0.952683
Unc80 Kiaa1843	0.844271	-0.952614
Mep1a	1.07959	-0.952257
Cndp2 Cn2	1.212	-0.951604
Map2k6 Prkmk6 Sapkk3	1.18123	-0.951516
Mtfmt Fmt	1.59076	-0.951497
Ric1 Kiaa1432	0.472629	-0.951315
Mndal	0.576195	-0.951099
Srd5a3 Srd5a2l	1.74001	-0.950958
Selh	1.53559	-0.950956
Fam13b Fam13b1	1.18923	-0.950932
Ago1 Eif2c1	1.46636	-0.950668
Fam83b	2.17468	-0.950599
Coq7	0.818965	-0.949105
Sult1b1	1.19115	-0.947775
Krt7 Krt2-7	1.60771	-0.947389
Usp40	1.85369	-0.946173
Gm3414	0.948684	-0.946065
Tgfbi	0.727275	-0.945338
Appl2 Dip13b Dip3b	1.97448	-0.945133
Dpep1 Mbd1 Rdp	1.07272	-0.944269
Ndufa3	2.79938	-0.943399
Nt5c Dnt1	1.08871	-0.943361
Lasp1 Mln50	1.50268	-0.941894
Tmem19	1.32751	-0.941681
Hoga1 Dhdpsl	1.48975	-0.941424
D3Ertd751e	2.08639	-0.941061
Zadh2	1.52379	-0.940907
	0.764947	-0.939706
Gpx4	1.34651	-0.939483
Pnpo	0.7726	-0.939478
Mlycd	1.59999	-0.939468
Ptms	0.952267	-0.939406
Ndufa13 Grim19	1.90512	-0.938464
Serpinb2 Pai2 Planh2	1.39797	-0.938251
Sp4	0.725738	-0.938083
Ugt1a7c Ugt1a10	1.70121	-0.937718
Cd99l2 Mic2l1	0.539293	-0.937191
Hadha	3.93048	-0.936505
Atxn1 Sca1	1.30527	-0.934784
Iba57	1.37939	-0.933728
Nit2 D16Ertd502e	1.25718	-0.93324
Mcee	1.95291	-0.933218
Guca2a Guca2	0.926381	-0.931648
Smg9	0.941824	-0.931447
Smarca2 Baf190b Brm Snf2a Snf2l2	1.3369	-0.929719
Lzts2 Kiaa1813 Lapser1	1.31643	-0.929074
Dmtn Epb4.9 Epb49	0.859742	-0.929003
Scg2 Chgc Scg-2	1.31234	-0.928852
Afg3l2	1.53452	-0.928626
Pgm5	0.650484	-0.926964
Rmdn1 Fam82b	1.37115	-0.926877
Etfb	1.9336	-0.92607
Nme3	1.8722	-0.925395
Oxld1	0.937066	-0.924822
Plekhf2	1.23641	-0.924455
Commd5	1.08374	-0.923714
	2.78584	-0.923498
Tprkb	0.966581	-0.923419
Ndufs8	1.18317	-0.922222
St6gal1 Siat1	1.17147	-0.921985
Tmem201 D4Ertd429e Net5 Samp1	1.64777	-0.921117
Xpr1 Syg1	0.825825	-0.921058
Slc25a13 Aralar2	2.9077	-0.92068
Iah1	1.06714	-0.920362
Glt8d1	0.521318	-0.91974
Hepacam2 Miki	0.979906	-0.919731
Ablim1 Ablim Kiaa0059	1.5228	-0.919174
Tubal3	1.81056	-0.915649
Lrrn4	2.22835	-0.915019
Ndufc2	1.31117	-0.914755
Pdcd4 Ma3 Tis	0.886502	-0.91464
Lzic	1.15264	-0.914505
Fam83g	1.51393	-0.913792
Tmem230	0.707144	-0.913037
Trim30a Rpt-1 Rpt1 Trim30	1.42751	-0.912975
Hibadh	1.92455	-0.912176
Aoc3 Vap1	0.425993	-0.911345
Snx15	0.973949	-0.910347
Wrap73 Dd57 Wdr8	0.43611	-0.910206
Vkorc1	1.09734	-0.908774
Tff3 Itf	1.07263	-0.908411
Hsd17b10 Erab Hadh2	1.16063	-0.908392
Oxsm	1.56423	-0.907692
Apoa1bp Aibp	1.92475	-0.906971
Glud1 Glud	1.28231	-0.905606
Acnat1	1.37672	-0.905024
Fbxl3 Afh Fbl3a Fbxl3a Ovtm	0.643937	-0.904019
Uqcrfs1	1.65169	-0.903932
Vipr1	1.26146	-0.903333
Hadhb	1.70154	-0.902449
Kdelr3	0.865251	-0.902406
Dbt	1.2348	-0.90177
Dhcr7	1.10049	-0.901501
Entpd5 Cd39l4	1.52499	-0.901461
Dnajb5 Hsc40	1.11585	-0.899626
Crip2 Crp2 Hlp	0.358873	-0.898916
	0.871517	-0.898911
Lace1	1.33406	-0.898826
Letmd1 Mccr	1.93999	-0.898632
Ndufb8	1.15454	-0.895399
Hsdl2	2.93842	-0.895307
Ndufb1	2.3774	-0.894602
Ecm1	1.68895	-0.894417
Pard3b Als2cr19 Par3l	1.1023	-0.893969
Nudt16	1.4597	-0.893494
Pacsin2	1.46991	-0.893395
Tm7sf2	1.12736	-0.89327
Pfkl Pfk-l Pfkb	1.01064	-0.892379
Lgals4	2.22874	-0.892377
Themis3	1.11302	-0.891294
Adgrg7 Gpr128	1.16568	-0.890749
Irf2bpl Eap1 Kiaa1865	1.83606	-0.89052
Hexa	1.4933	-0.889566
Hsd17b2 Edh17b2	0.607494	-0.888499
Lgals3	2.26601	-0.886326
Tmem41a	0.924451	-0.886257
Chchd7	1.25051	-0.885734
Cpt2 Cpt-2	1.71262	-0.885576
Pc Pcx	1.46724	-0.884983
Pan3	1.25471	-0.884894
Mic13 Qil1	1.21702	-0.884885
Mpc1 Brp44l	1.56361	-0.884336
Kiaa1522	2.01245	-0.884169
Agk Mulk	1.44326	-0.883445
Kctd12 Pfet1	1.23394	-0.882993
Sucla2	1.49884	-0.882022
Etfa	1.91622	-0.881831
Ndufs2	1.43967	-0.881741
Pex2 Paf1 Pmp35 Pxmp3	0.728339	-0.881666
Slc35a1	1.82482	-0.880714
Sod1	1.7382	-0.880444
Cenpv Prr6	1.27269	-0.880035
Slc9a1 Nhe1	0.987072	-0.879779
Rock1	1.48963	-0.87901
Man2b1 Laman Man2b Manb	1.48062	-0.878405
Dld	1.33185	-0.878304
Kdsr Fvt1	1.11168	-0.877419
St5 Dennd2b	0.976347	-0.876984
Sfxn2	1.21317	-0.876394
Map2k1 Mek1 Prkmk1	0.865766	-0.875957
Taf7 Taf2f	1.01363	-0.875617
Arhgap27 Camgap1	1.44854	-0.874954
Wdr83 Morg1	1.63949	-0.87427
Arpc5l	0.974169	-0.873961
Abhd14b Cib	1.48511	-0.873325
Aldh7a1 Ald7a1	0.963259	-0.873157
Smad3 Madh3	1.15947	-0.871451
Tmem186	0.770964	-0.871163
Dusp3	1.67994	-0.871087
Chchd3 Mic19	1.31062	-0.870215
Hacd2 Ptplb	0.698429	-0.869006
Fbxl20 Fbl2	0.904545	-0.868691
Sestd1	0.876887	-0.868503
Ndufa8	1.52472	-0.868421
Trappc2 Sedl	0.599685	-0.867646
Stard10 Pctpl Sdccag28 Sdccagg28	0.862656	-0.867554
Nudt8	1.32221	-0.866975
Serpinb6 Serpinb6a Spi3	1.58527	-0.866408
Mdh1 Mor2	1.29116	-0.865965
Stx4 Stx4a	2.02647	-0.865925
Hspb6 Gm479	0.865188	-0.865855
Glrx Glrx1 Grx Grx1	0.977691	-0.865806
Nt5c3a Nt5c3	1.17996	-0.865664
Chdh	1.6557	-0.8656
Pfn1	0.909512	-0.865163
B3galt4	1.46468	-0.864881
Ssbp3 Last Ssdp1	0.438175	-0.864521
Capns1 Capn4	0.816214	-0.864341
Msrb2	1.06884	-0.863983
Zfp62	0.614716	-0.863413
Dnajc28 ORF28	1.97529	-0.863194
Rap2a	1.04116	-0.862884
Prkag2	0.879051	-0.862692
Dctn5	0.754363	-0.862374
Gmfb	1.15055	-0.860984
Gstt2	1.54878	-0.860811
Atp5g1	0.901147	-0.860212
Acat1	1.32183	-0.85981
Nipsnap3b Nipsnap3a	1.53562	-0.859508
Ttc17	0.935451	-0.858948
Bdh1 Bdh	1.46044	-0.857263
Ptpn23 Kiaa1471	1.10707	-0.85677
Hmga1 Hmgi Hmgiy	0.878096	-0.85666
Nat2 Aac2	1.63478	-0.856352
Casp14	1.17796	-0.855811
Pea15 Pea15a	1.09021	-0.85559
Dync1li2 Dncli2 Dnclic2	0.983389	-0.855309
Akr1e2 Akr1cl2 Akr1e1	1.27323	-0.854755
Suox	1.04321	-0.854474
Synm Dmn Kiaa0353	0.625659	-0.854439
Carkd	2.39759	-0.854343
Fdx1l	1.81746	-0.853645
Ezr Vil2	1.8633	-0.853611
Tkfc Dak	2.19223	-0.851989
Slc9a3	1.29201	-0.851918
Qdpr Dhpr	1.26015	-0.851648
Prnp Prn-p Prp	0.85969	-0.850481
Prr15l Atad4	1.41696	-0.850129
Pacsin3	0	-0.849937
Sco1	1.47565	-0.849906
Gstz1 Maai	1.28798	-0.849903
Smug1	0.963405	-0.84961
Immt Mic60	1.49326	-0.849231
Nudt4 Dipp2	1.31984	-0.847751
Prr14	1.24203	-0.847708
Agpat3 Lpaat3	1.59059	-0.847427
Wipf2 Wire	1.70197	-0.846625
Aldh8a1 Raldh4	0.743368	-0.846395
Cenpe	0.725317	-0.846286
Gtpbp3	1.01134	-0.846221
Armt1	0.834871	-0.846071
Snx30	1.05245	-0.844986
Spon2	0.663143	-0.844755
Ppp3ca Calna	1.3994	-0.844675
Ston2 Stn2 Stnb	1.12669	-0.844454
Dennd1b	1.54305	-0.843975
Aifm1 Aif Pdcd8	1.2656	-0.843596
Slc25a5 Ant2	1.54568	-0.843405
Nhlrc3	0.798082	-0.84298
Soat1 Acact	0.869595	-0.841522
Wdr45b Wdr45l Wipi3	1.07345	-0.840455
Pgap3 Perld1	1.57926	-0.839085
Aldob Aldo2	1.32899	-0.838547
Mkrn1	1.29706	-0.838244
Pcbp3	1.08381	-0.837862
Ugt1a6 Ugt1 Ugt1a6a Ugt1a7	0.922943	-0.836496
Vps33b	1.14918	-0.83638
Naprt Naprt1	1.10426	-0.835511
Ces1e Es22	1.20748	-0.8352
Abcc1 Abcc1a Abcc1b Mdrap Mrp	1.29136	-0.834738
Cox6a1 Cox6al	1.00629	-0.834648
Scaf1 Sfrs19	1.49383	-0.833846
Uqcrq	1.44577	-0.833688
Rab31	1.03032	-0.833097
Spag9 Jip4 Jsap2 Kiaa0516 Mapk8ip4	1.27895	-0.831826
Apoo Fam121b Mic23 Mic26	1.39138	-0.830989
	0.467133	-0.830769
Asrgl1	0.831003	-0.830583
Pter	1.059	-0.82967
Mief1 Mid51 Smcr7l	0.985379	-0.829406
Mecr Nrbf1	1.1788	-0.828512
Pars2	1.82394	-0.828399
Lypd8	0.931823	-0.827898
Aco1 Ireb1 Irebp	1.03895	-0.826416
Cox6b1 Cox6b	1.10335	-0.826015
Cln5	1.10285	-0.82536
Nadk2 Mnadk Nadkd1	1.25767	-0.824956
Hdhd2	1.1117	-0.824869
Mapre2	0.980947	-0.824368
Aoc1 Abp1	1.2128	-0.823558
Ocln Ocl	3.65783	-0.82346
Cptp Gltpd1	1.20004	-0.823328
S100a1	1.00782	-0.822576
Itpkc	1.3029	-0.821875
Mut	1.47394	-0.821334
Mink1 Map4k6 Mink	2.29232	-0.820819
Tab3 Kiaa4135 Map3k7ip3	0.338081	-0.820569
Tns2 Tenc1	0.834504	-0.820548
Krt8 Krt2-8	0.745925	-0.818973
Dtymk Tmk	0.78495	-0.818457
Prkcdbp Srbc	1.12128	-0.817834
Pycrl	1.12211	-0.817583
Endod1 Kiaa0830	0.861569	-0.817284
Samm50	1.5113	-0.816533
Nr1d1 Ear1	1.13246	-0.816491
Sumf1 Fge	1.38536	-0.816067
Rdh14	2.44139	-0.81606
Galns	1.52072	-0.815636
Fbxo6 Fbs2 Fbxo6b	1.17502	-0.815263
Vim	1.61822	-0.814858
Rybp Dedaf	1.4082	-0.814503
Hmgn1 Hmg-14 Hmg14	0.953598	-0.814295
Sft2d2	0.395615	-0.812972
	2.23883	-0.812216
Iars2	1.32827	-0.810461
Ndufa5	1.28017	-0.810096
Ubl3	1.31741	-0.809545
Hs1bp3	1.48001	-0.809539
Aadac Aada	1.11753	-0.809507
Ndufb7	1.19075	-0.809411
Atp1a1	1.67845	-0.80933
Ppl	1.24019	-0.809097
Serpinh1 Cbp1 Hsp47	1.05133	-0.808254
Wipi2	1.05451	-0.806842
Mark2 Emk	1.34817	-0.805872
Tomm40l Tomm40b	1.82403	-0.805718
Prkaca Pkaca	0.854485	-0.804639
Lias Lip1	1.32616	-0.80398
Cox5a	1.94018	-0.803938
Stx16	1.59161	-0.803391
Ivns1abp Kiaa0850 Nd1 Nd1L Nd1S Ns1 Ns1bp	0.933918	-0.802524
Matn2	0.751067	-0.801069
Cpped1 Cstp1	0.948563	-0.800951
Selo	1.13036	-0.80052
S100a13	1.78571	-0.800444
Hsd17b11 Dhrs8 Pan1b	1.39138	-0.799649
Txnrd2 Trxr2	2.40398	-0.799488
Cryzl1	1.60484	-0.799397
Asl	0.95425	-0.798894
Loh12cr1	1.04579	-0.798596
Ugt2a3	1.04354	-0.798435
Ndufb11 Np15	1.83229	-0.79843
Faim Faim1	1.03579	-0.798242
Pdpr Kiaa1990	1.43757	-0.798071
Stab1 Feel1	2.16777	-0.797953
Mbnl2 Kiaa4072	1.61488	-0.79734
Lhpp	0.880616	-0.796944
Acyp2 Acyp	0.787384	-0.796854
Tcf7l2 Tcf4	1.67913	-0.795884
Prkcd Pkcd	1.354	-0.795185
Nfyb	0.584647	-0.795119
Mapk3 Erk1 Prkm3	0.957271	-0.794943
Tfam Hmgts	1.08319	-0.794557
Fcgrt Fcrn	0.959543	-0.794465
Tmem177	1.00566	-0.794172
Luzp1 Luzp	2.14544	-0.793589
Dhrs7b Sdr32c1	0.969261	-0.79323
Nit1	2.83372	-0.791378
Pard3 Par3	1.09436	-0.790598
Ehd3 Ehd2	0.486701	-0.790472
Dtna Dtn	0.687179	-0.790149
Tango2 D16H22S680E T10	3.30705	-0.78994
Cs	2.85895	-0.789843
Vcl	0.939961	-0.789443
Man2c1	0.911302	-0.789386
St3gal6 Siat10	1.1507	-0.788513
Pip5k1a Pip5k1b	1.28046	-0.788508
Uqcr10	1.89392	-0.788348
Palm	1.45047	-0.78767
Peli1	1.26331	-0.786686
Gcsh	0.842514	-0.786484
Cnst	1.14428	-0.786165
Mapre3	1.22856	-0.785448
Slc22a18 Impt1 Itm Orctl2 Tssc5	0.702684	-0.785166
Csnk1g1	0.754894	-0.785098
Ptpra Lrp Ptpa	0.877134	-0.784952
Btf3l4	0.968	-0.784746
Prkab2	0.671304	-0.784498
Gna11 Gna-11	1.22274	-0.784112
Cdk5 Cdkn5 Crk6	1.76982	-0.78404
Fam69a	0.961141	-0.7837
Adcy6	1.41446	-0.783655
Chmp2b	0.86289	-0.783372
Idh3g	1.91702	-0.782795
Siae Ysg2	1.66907	-0.782725
Tcaf2 Fam115c Fam139a	1.04817	-0.782615
Gstk1	1.38465	-0.781256
Arhgef18 Kiaa0521	0.774173	-0.780994
Nt5e Nt5 Nte	1.9536	-0.780936
Gcdh	1.56281	-0.780104
Lipa Lip1	2.89703	-0.78004
Sh3d21	1.72267	-0.7799
Pogz Kiaa0461	0.520107	-0.779848
Wdr37 Kiaa0982	1.93189	-0.779468
Nat6 Fus2	0.409042	-0.778788
Brwd1 Wdr9	1.51674	-0.777795
Naa38 Lsmd1	1.45506	-0.77764
Acadsb	1.63885	-0.776513
Rnf170	0.850399	-0.776506
Endog	1.14945	-0.776494
Ube2o Kiaa1734	0.758869	-0.775845
Gcnt1	1.46737	-0.775716
Cdh11 Cad-11	0.573273	-0.775169
Ptges2 Gbf1 Pges2	1.16271	-0.774755
Uqcrc1	1.06425	-0.774524
Nudt14	1.70111	-0.77398
Ptpre Ptpe	1.03538	-0.773958
Lypla2	0.973643	-0.773176
Ube2l6 Ubce8	1.07376	-0.772502
Cab39l	0.570267	-0.770655
Vps37a	0.744985	-0.770435
Pgm1 Pgm2	1.01326	-0.770325
Farp1	1.53934	-0.770251
Coasy Ukr1	1.6764	-0.76963
Tmem223	1.2534	-0.769329
Atp5c1	1.36059	-0.768499
Hpd	1.06485	-0.76754
Ccl21a Scya21 Scya21a	0.76989	-0.766746
Tpm1 Tpm-1 Tpma	0.753993	-0.766595
Golga3 Mea2	1.18603	-0.766091
Yap1 Yap Yap65	0.657663	-0.766053
Capn2	0.874065	-0.765959
Uevld Attp Uev3	1.52402	-0.765795
	1.02137	-0.765749
Tnk2 Ack1	0.873944	-0.765569
Syt7	0.915838	-0.765245
Galnt11	1.01557	-0.764654
Ndufb10	1.41119	-0.763326
Wasl	1.33732	-0.763068
P2rx4 P2x4	1.2418	-0.762948
Znf879 Zfp879	0.852724	-0.762188
Ago2 Eif2c2 Kiaa4215	0.895787	-0.76158
Tmem245	0.642203	-0.761424
Tsg101	1.21782	-0.760934
Akr1a1 Akr1a4	1.41551	-0.759479
Ndufb6 Gm137	1.39734	-0.758388
Slc5a1	1.31739	-0.758367
Tssc1	0.937316	-0.757283
Thy1 Thy-1	0.897753	-0.756903
Aamdc	2.5015	-0.756237
Uqcrb	1.28876	-0.756135
Pdlim2	0.889835	-0.754781
Gsto1 Gstx Gtsttl	1.33804	-0.754311
Anxa3 Anx3	1.39552	-0.754272
Ensa	1.09988	-0.754177
Alcam	1.25512	-0.753768
Ptprg	1.85313	-0.753744
Cyb5r3 Dia1	1.92841	-0.753437
Apob	0.937472	-0.753389
Pde6d	1.01848	-0.753059
Eno2 Eno-2	1.32314	-0.752904
Hdgf Tdrm1	1.12162	-0.752225
Msi2 Msi2h	1.35019	-0.751802
Ppp2r4 Ptpa	1.02046	-0.751573
Cmpk1 Cmk Cmpk Uck Umk Umpk	1.19097	-0.751119
Iqgap1	0.98218	-0.750307
Cfd Adn Df	1.08951	-0.750289
Tmem11	2.36342	-0.750285
Npr1 Npra	1.95559	-0.74983
Rdh13	1.07541	-0.749506
C2cd5 Cdp138 Kiaa0528	1.3288	-0.749071
Sun1 Unc84a	1.63065	-0.748636
Ndufa6	0.997224	-0.74834
Smtn Smsmo	0.535716	-0.748187
Znf512 Kiaa1805 Zfp512	1.53753	-0.748167
Ighm Igh-6	0.865935	-0.747884
Dstyk Ripk5	1.16245	-0.747685
Nfic	0.803562	-0.746857
Bin1 Amphl Sh3p9	1.02153	-0.746738
Hk1	2.63744	-0.74662
Acy1	0.965812	-0.746054
Tagln2 Kiaa0120	0.892029	-0.745916
Hsdl1	1.38846	-0.745884
Krt18 Kerd Krt1-18	1.20976	-0.745376
Ndufs5	1.54976	-0.744809
Nrm	1.20857	-0.744691
Eps8l3 Eps8r3	1.36186	-0.744291
Adh5 Adh-2 Adh2	1.10836	-0.744074
Idh2	1.50397	-0.744073
Atpif1 Atpi If1	0.727608	-0.743928
Wdr44	1.48644	-0.743164
Akr7a2 Afar Akr7a5	1.65905	-0.742897
Pon3	1.23615	-0.742882
Fh Fh1	1.26533	-0.742854
Akap9 Kiaa0803	1.2048	-0.742779
Cfl2	1.52648	-0.742169
Ywhab	0.818669	-0.741038
Sowahc Ankrd57	1.49436	-0.740822
Pde4dip Kiaa0454	1.16112	-0.740322
Scrib Kiaa0147 Lap4 Scrib1	1.05152	-0.740033
Pip4k2a Pip5k2a	0.920469	-0.739604
Fbp2	1.24078	-0.738165
Guf1	2.1818	-0.737402
Map3k2 Mekk2	0.981377	-0.736909
Slc44a2 Ctl2	0.953815	-0.736587
Slc25a3	1.90693	-0.736173
Gtpbp2	1.14248	-0.735167
Atp5a1	1.25661	-0.734677
Ggps1	0.814584	-0.734266
Stk11 Lkb1	1.5237	-0.733486
Pank4	0.822238	-0.733039
Arl6 Bbs3	0.911485	-0.732283
Hist1h3b H3-53 H3.2 H3b; Hist1h3c H3-143; Hist1h3d H3-B; Hist1h3e H3-F; Hist1h3f H3.2-221 H3f; Hist2h3b H3.2-616; Hist2h3c1 H3.2-615 Hist2h3ca1; Hist2h3c2 H3.2-614 Hist2h3ca2	0.977442	-0.732223
Atp1b1 Atp4b	1.43038	-0.732195
Mtco2 COII mt-Co2	1.14712	-0.730566
Gba2 Kiaa1605	1.59971	-0.730014
Nxpe4 Fam55d	1.70138	-0.729809
Cwh43 Pgap2ip	0.865861	-0.729563
Itih5	1.13077	-0.729217
Sri	1.06458	-0.729076
Clrn3 Tmem12	1.20392	-0.728621
Cd9	0.943402	-0.728613
Xpc	0.937998	-0.728596
S100a4 Capl Mts1	0.64242	-0.728158
Vdr Nr1i1	1.06281	-0.727886
Pacs2 Kiaa0602 Pacs1l	0.791193	-0.727769
Bloc1s1 Gcn5l1	0.70856	-0.727617
Tpm4	1.34016	-0.727587
Cmc2	0.924019	-0.727495
Rap1gap2 Garnl4 Kiaa1039 Rap1ga2	1.10543	-0.727425
Sarg	0.9676	-0.725336
Cirbp Cirp	0.851252	-0.725159
Cript	0.49039	-0.725105
Arl3	0.805503	-0.724887
Ifi27l2b Isg12(b2)	1.01386	-0.722126
Sept6 Kiaa0128	0.766816	-0.721398
Vdac2 Vdac6	1.65461	-0.720271
Alkbh7 Spata11	1.50141	-0.719854
Atp5o D12Wsu28e	1.1798	-0.719762
Arfgap3	1.32293	-0.718396
Tes	0.978034	-0.718136
Pdlim3	0.541627	-0.717888
Leng9	0.913942	-0.71715
Tnfaip1 Edp1	0.336217	-0.716864
Fam45a	0.886286	-0.716244
Dclk1 Dcamkl1 Dclk	1.07161	-0.714318
Por	1.56043	-0.714301
Ppp1r12c Mbs85	0.933583	-0.713659
Nemp1 Kiaa0286 Tmem194 Tmem194a	1.91355	-0.710402
Atp5i Atp5k Lfm-1 Lfm1	1.04768	-0.710356
Nfs1 Nifs	1.09618	-0.71035
Ppp1r13b Aspp1	0.806168	-0.710235
Isca2 Hbld1	2.3731	-0.710109
Tom1l2	1.46485	-0.710104
Csnk1a1	1.90808	-0.709799
Coro1b	1.20441	-0.709756
Mpp6 Dlgh4 Pals2	1.11092	-0.709473
Tmco3	1.38703	-0.709353
Tollip	1.72137	-0.709275
	1.27233	-0.709049
Nhej1 Xlf	0.70858	-0.708614
Apoa2	1.41072	-0.707914
Cxadr Car	1.98695	-0.707404
Slco2a1 Oatp2a1 Slc21a2	0.895297	-0.70716
Cmas	1.22971	-0.706647
Aldh5a1	1.89657	-0.706379
Slc25a25 Kiaa1896 Scamc2	1.24557	-0.706258
Sdr39u1	1.57856	-0.705798
Prkx Pkare	1.70543	-0.705592
Pgap1	0.698106	-0.705087
Rab20	1.39451	-0.704226
Crkl Crkol	1.0066	-0.703483
	1.18985	-0.702471
Gripap1 DXImx47e Kiaa1167	1.64234	-0.702121
	1.08571	-0.702037
Nudt3 Dipp Dipp1	0.889536	-0.700915
Prosc	0.8177	-0.700408
Slc10a5 Gm405	0.874355	-0.699773
Glul Glns	1.05879	-0.699159
Ntan1	1.46455	-0.698888
Bcr Kiaa3017	1.88965	-0.698276
Tmem115 Pl6	0.38947	-0.698016
Galk2	1.149	-0.697871
Spp2 Spp24	0.282642	-0.697632
Gnpda1 Gnpi	0.987536	-0.697292
Fblim1 Cal	1.24975	-0.697144
Syn1 Syn-1	0	-0.696309
Dapk3 Zipk	1.87203	-0.695688
Tpmt	1.24193	-0.69488
Tmem171 Gm905	0.716391	-0.69453
Papln	3.21386	-0.694353
Tom1	1.34493	-0.694062
Setd7 Kiaa1717 Set7 Set9	1.03011	-0.69367
Pvrl3	1.16294	-0.693572
Prkcz Pkcz	0.869886	-0.693553
Lactb2	1.3458	-0.693119
Uck1 Umpk	1.96007	-0.692828
Xylb	1.21989	-0.692824
Clcn2 Clc2	1.61078	-0.692676
Slc25a12 Aralar1	1.40014	-0.692202
Stxbp3 Stxbp3a Unc18c	1.15117	-0.691485
Acad9	1.06749	-0.69137
Ang4	0.532129	-0.691182
Tesk2	1.19542	-0.690988
Cox7a2 Cox7a3 Cox7al	2.02979	-0.690744
Wars2	1.0598	-0.689947
Slc35a3	0.803684	-0.689923
Wdr81	0.852855	-0.689296
Tbc1d9b Kiaa0676	0.876709	-0.688968
Tns3 Tens1	0.825601	-0.688913
Vipas39 Spe39 Vipar	1.46477	-0.688201
Msrb1 Sepr Sepx1	0.545048	-0.687968
Pgrmc1 Pgrmc	1.23397	-0.687514
Mtnd3 mt-Nd3 Nd3	0.940815	-0.687103
Hpcal1	1.7163	-0.686361
Psmb5	2.75575	-0.686238
Gstp1 Gstpib	1.13355	-0.68482
Rep15	0.992342	-0.684543
Twistnb	0.553989	-0.684527
Srd5a1	0.85445	-0.684435
Erbb2ip Erbin Kiaa1225 Lap2	1.2849	-0.684365
Mif4gd	0.582303	-0.684265
Rhot2 Arht2	1.55663	-0.684255
Got1	1.4116	-0.683709
Cox5b	2.06567	-0.683639
Cdc42ep4 Borg4 Cep4	1.24716	-0.683623
Lrrfip2	1.20001	-0.683273
Bcl2l13 Mil1	1.81889	-0.683272
R3hdm4	0.345591	-0.683243
Cdipt Pis1	1.73266	-0.683127
Vat1 Vat-1	0.864734	-0.682948
Acot9 Acate2	1.2293	-0.682442
Chp1 Chp Sid470	1.6075	-0.682441
Rab11fip4 Kiaa1821	1.84586	-0.681963
Szt2	0.626174	-0.681204
Plekho2 Plekhq1	0.582495	-0.681116
Eci2 Peci	1.37193	-0.68078
Dlg1 Dlgh1	1.24565	-0.680756
Nqo2 Nmor2	0.948811	-0.680552
Atp5j2	1.71044	-0.679951
Myh14	1.90788	-0.679852
Tmem168	1.10039	-0.679834
Cdc42ep1 Borg5 Cep1	0.989995	-0.679691
Golga4	1.63539	-0.679678
Nhlrc2	1.63143	-0.678319
Senp8 Den1 Nedp1	0.889698	-0.678231
Sypl1 Pphn Sypl	0.898942	-0.677902
Ppap2c Lpp2	0.936326	-0.677653
Ppm1f	0.888994	-0.677564
Aldh3a2 Ahd-3 Ahd3 Aldh3 Aldh4	1.27149	-0.677061
Dcun1d1 Dcun1l1 Rp42 Tes3	0.727299	-0.675487
Slc20a2 Pit2	1.31623	-0.675448
Fam129b	1.13542	-0.674792
Rab3b	2.04545	-0.674242
Trpm6	0.92994	-0.674143
Nck1	1.13231	-0.673432
H2afy2 H2afy3	1.56005	-0.672954
Srsf4 Sfrs4 MNCb-2616	1.3632	-0.672378
Phykpl Agxt2l2	0.892513	-0.670832
Plekhg3 Kiaa0599	0.986335	-0.67002
Prkar2a	0.915203	-0.669984
Coa6	1.82443	-0.669672
Bloc1s2 Blos2	1.6165	-0.669572
Cdk6 Cdkn6 Crk2	0.517473	-0.669177
Epb41l4b Ehm2 Epb4.1l4b Lulu2	2.06101	-0.668983
Triap1 15e1.1	1.11934	-0.668358
Wasf2 Wave2	0.914829	-0.667379
Rab44	0.685209	-0.667346
Sap30l	1.33449	-0.666903
Comtd1	1.33343	-0.666192
Derl1 Der1	1.7317	-0.666133
Sephs1 Sps1	0.802717	-0.666071
Cmtm4 Cklfsf4	2.79901	-0.665985
Fam20b	1.38297	-0.665301
Vasp	1.48026	-0.665047
Myo18a Myspdz	1.24301	-0.664704
Ppp1r2	0.944318	-0.664212
Pcyox1 Kiaa0908	1.40135	-0.662246
Pls1	1.8868	-0.662084
Papss2 Atpsk2	1.27885	-0.662028
Lipt1	1.51159	-0.66202
Dlst	4.05172	-0.6619
Efr3a Kiaa0143	2.39451	-0.661617
FRRS1 Sdfr2 Sdr2	2.90575	-0.661335
Ostc	1.01527	-0.66096
Tamm41	0.825512	-0.66047
Fam193b Kiaa1931	0.750906	-0.660284
Mtx1 Mtx Mtxn	0.848365	-0.659916
Mri1	1.41721	-0.659787
Specc1 Cytsb Kiaa4061	2.08913	-0.659699
Plbd2	0.949412	-0.659639
Abhd5	0.678577	-0.659092
Me2	1.23363	-0.658903
Clmn	1.54152	-0.658838
Tnks1bp1 Kiaa1741 Tab182	1.54061	-0.658449
Ndufaf5	1.64534	-0.658436
Msln Mes Mpf	0.299513	-0.657955
Calml4	1.35183	-0.657949
Psenen Pen2	0.664685	-0.657813
Mvb12a Fam125a	1.08587	-0.65756
Uqcrc2	1.81358	-0.656741
Kiaa0195	1.14111	-0.656715
Smap1	1.18391	-0.656687
Ndfip2 Kiaa1165 N4wbp5A	0.534619	-0.656632
Ttn	1.54366	-0.655996
Eps8l2 Eps8r2	1.152	-0.65597
Fxyd3 Mat8 Plml	0.687679	-0.655892
Bckdha	0.995933	-0.655879
Fam134b	2.28278	-0.655621
Akr1c13	1.35739	-0.655401
Mmab	1.12719	-0.654657
Tmem134	1.12344	-0.654535
Pet100	0.69548	-0.65413
Prdx3 Aop1 Mer5	1.77403	-0.653838
Ralbp1 Rip1	1.01386	-0.65328
Serpinb1a Serpinb1	1.00134	-0.653127
Gprc5a Rai3 Raig1	0.807344	-0.652995
Man2b2 Kiaa0935	1.661	-0.65263
Lrba Bgl Lba	0.948419	-0.651606
Coro1c	1.43047	-0.651337
Rdx	0.974178	-0.650887
Sept8 Kiaa0202	1.77482	-0.650758
Nucks1 Nucks	1.92969	-0.65068
Sytl1 Slp1	2.05375	-0.650236
Rab27b	1.47831	-0.650132
Mtch2	0.439178	-0.650026
Pawr Par4	1.05901	-0.648927
Atp5s Atpw	1.41165	-0.648346
	0.844982	-0.6478
Mavs Ips1 Visa	1.40461	-0.647708
Diablo Smac	0.773333	-0.647677
Ttc19	1.31127	-0.647013
Mtx2 MNCb-0780	1.48335	-0.645276
Tmlhe Tmlh	2.87948	-0.644318
Lancl1 Gpr69a	0.797091	-0.644081
Nr2c2 Mtr2r1 Tak1 Tr4	1.10712	-0.644017
Znf346 Jaz Zfp346	1.11726	-0.644009
Bcs1l	1.73846	-0.643726
Tubb4b Tubb2c	0.807835	-0.643349
Fhod1 Fhos1	1.55065	-0.642733
Ppp1cc	0.803446	-0.642337
Efemp1 Fbln3	0.378985	-0.642074
Pdhb	1.93624	-0.641085
Sfxn1 F	1.20186	-0.641055
Khdrbs3 Salp Slm2	2.56946	-0.640778
Isoc1	1.50138	-0.640674
Cyp2c29	0.774552	-0.640338
Apoe	0.936292	-0.64
Nckap1 Hem2 Kiaa0587 Nap1	1.17241	-0.639972
Bax	0.846736	-0.639259
Fdx1	0.900811	-0.639199
Tpk1	1.05718	-0.639048
Hdac4	0.660682	-0.638988
Lyrm7 MZM1L	1.52409	-0.638589
Gss	0.814201	-0.638585
Hmgb3 Hmg2a Hmg4	0.572236	-0.638582
Lta4h	0.919717	-0.637966
Lhfpl2	0.541154	-0.637704
Fuom Le51	0.888422	-0.637333
Ppm1b Pp2c2 Pppm1b	1.01095	-0.637168
Arf1	0.394667	-0.637028
Trip10 Cip4	0.864997	-0.636748
Sfrp1	0.565856	-0.636314
Lclat1 Alcat1 Gm91 Lycat	2.16053	-0.636092
Apip Mmrp19	0.83497	-0.635581
Mtpn Gcdp	0.867541	-0.63535
Cox4i1 Cox4 Cox4a	1.08439	-0.634366
Myzap Myozap	1.60477	-0.634131
Sun5 Spag4l	0.972868	-0.633465
Aspg	0.884674	-0.633441
Strip2 Fam40b Kiaa1170 Stripb	2.06401	-0.63334
Samd8	0.678478	-0.632813
Mprip Kiaa0864 Mrip Rhoip3	1.48176	-0.632771
Ephx2 Eph2	2.54184	-0.632366
Igf2bp2 Imp2 Vickz2	1.03133	-0.632199
Zyg11b Kiaa1730	0.757793	-0.632148
Hsbp1	0.871983	-0.63212
Sumo2 Smt3b Smt3h2	0.592579	-0.631305
Supt20h D3Ertd300e Fam48a Supt20	0.476371	-0.630993
Ephx1	1.26351	-0.630244
Lin7c Mals3 Veli3	1.99251	-0.628229
Phb2 Bap Bcap37 Rea	2.16124	-0.627937
Slc27a4 Acsvl4 Fatp4	2.35255	-0.627219
Rab17	1.88887	-0.626998
Tyk2	2.52309	-0.626901
Npc2	1.13603	-0.626785
Vil1 Vil	1.80311	-0.62678
Frs2 Frs2a	0.346239	-0.626091
Sepsecs D5Ertd135e	1.15341	-0.625531
Rarres2	0.634912	-0.625526
Rab11b	0.534728	-0.625444
Src	1.19028	-0.625139
Rbks Rbsk	1.63313	-0.625126
Mthfs	1.13284	-0.624773
Myo7b	2.20236	-0.623491
Klc1 Kns2	0.780951	-0.623479
Cecr5	2.79095	-0.623452
Wwp2	1.4843	-0.623401
Dcps Dcs1 Hint5	0.721119	-0.622639
Rab13	1.10952	-0.622302
Asap2 Ddef2 Gm1523 Gm592	1.58234	-0.621977
Mien1 Rdx12	1.00984	-0.621756
Tatdn1	0.903	-0.621582
Dhrs4 D14Ucla2	1.35517	-0.621366
Ubxn2a Ubxd4	1.01047	-0.620793
Zc3h3 Kiaa0150 Smicl Zc3hdc3 Zfp623	1.05319	-0.620749
Tmem65	1.10717	-0.620215
Itk Emt Tlk Tsk	0.221393	-0.619782
Atp5f1	2.06673	-0.619128
Myh7b	1.65336	-0.619071
Hspa1b Hcp70.1 Hsp70-1 Hsp70a1 Hspa1	0.629763	-0.618958
Mbd1	0.812889	-0.618728
Bid	0.935173	-0.618704
Trappc5	1.13969	-0.618237
Mterf2 Mterfd3	1.63297	-0.617714
Zbtb14 Zfp-5 Zfp161 Zfp5	0.736741	-0.617691
Ing1	0.948196	-0.617505
Map7 Mtap7	1.63746	-0.61685
Aktip Fif Ft1 Fts	0.982176	-0.616596
Anxa13	1.12314	-0.616512
Ube2b Rad6b	1.04858	-0.616449
Dchs1	0.948811	-0.616219
Dnajb2 Dnajb10	0.971582	-0.615938
Fis1 Ttc11	1.12019	-0.615498
Sntb2 Snt2b2	1.04955	-0.614258
Tmem246	0.800702	-0.613982
Ca3 Car3	2.29194	-0.613846
Slc30a9	0.85148	-0.613077
Nagk Gnk	0.927293	-0.612866
Rnf181	0.832733	-0.612515
Ogdh Kiaa4192	1.42628	-0.612287
Snrpf	0.47207	-0.612274
Mic1	1.20748	-0.612119
Txn Txn1	0.761704	-0.611904
Pdp1 Ppm2c	1.20232	-0.611456
P33monox Kiaa1191	1.99257	-0.611407
Mesdc1	0.909609	-0.611205
Aga	0.844677	-0.610953
Esd Es10 Sid478	1.40534	-0.610608
Xrcc5 G22p2	0.75883	-0.610603
Fam83e	1.90169	-0.610426
Cand1 D10Ertd516e Kiaa0829	0.780074	-0.609893
Ifrd1 Tis7	0.89993	-0.60936
Rad23a Mhr23a	0.954222	-0.60917
Cyfip1 Kiaa0068 Shyc Sra1	0.912224	-0.608581
	0.772946	-0.608321
Zfp41 Zfp-41	0.424561	-0.608136
Dcxr	2.27803	-0.607973
Acly	1.13983	-0.607699
Ppip5k2 Hisppd1 Kiaa0433 Vip2	1.36787	-0.607613
Ppp2r5e Kiaa4006	1.19034	-0.607397
Pcmt1	1.18291	-0.607287
Parl Psarl	1.07268	-0.607184
Snx12	1.02227	-0.607046
Pip4k2c Pip5k2c	1.35065	-0.60684
Rras2	1.69424	-0.606815
Fam73b	0.576634	-0.606812
Gca	1.17675	-0.605742
Sst Smst	0.73999	-0.605735
Slc10a7 P7	0.47892	-0.604961
Tsen34 Leng5 Sen34	1.54509	-0.604785
Mrps36	1.65378	-0.604757
Mblac1	0.738326	-0.604637
Spin1 Spin	1.11704	-0.6046
Xpo7 Kiaa0745 Ranbp16	0.97164	-0.604379
Gprin3 Kiaa2027	1.49282	-0.604308
Opa1	1.12508	-0.603756
Plekha7 Hadp1	1.38836	-0.602773
Lsm14b Fam61b Rap55b	1.28141	-0.602219
Lman2l Vipl	2.14333	-0.602013
Rasgrp2	2.1016	-0.601247
Cstf2t Kiaa0689	0.824438	-0.601075
Atg9a Apg9l1	1.2988	-0.600386
Ube2r2 Cdc34b Ubc3b	0.958087	-0.600365
Acsf3	1.11756	-0.600124
Zmym3 Kiaa0385 Zfp261 Znf261	1.20825	-0.598814
Mknk1 Mnk1	0.645427	-0.598238
Mmp8	3.74455	-0.598135
Btnl1 Btnl3 Gm316 Ng10	1.709	-0.597859
Hdhd3	1.12609	-0.597703
Abhd11 Wbscr21	1.20505	-0.597509
Pgls	1.03711	-0.597429
Gng12	1.11875	-0.597286
Nudt13	1.18297	-0.597219
Trim16 Ebbp	0.857463	-0.597068
Desi2 Fam152a Pppde1	2.24101	-0.596941
Crk Crko	1.46706	-0.596455
Rtn4ip1 Nimp	2.08003	-0.596313
Abl1 Abl	0.98589	-0.596099
Ubxn6 Ubxd1 Ubxdc2	1.01273	-0.596083
Dok4	1.04547	-0.596016
Ap1s1 Ap19	0.94051	-0.595719
Slc25a10 Dic	1.89602	-0.595323
Abcd4 Pxmp1l	1.67375	-0.59526
Oxnad1	1.8038	-0.595235
Ccdc58	0.763847	-0.595229
Tpcn1 Kiaa1169 Tpc1	2.11121	-0.595091
Uhrf1bp1l Kiaa0701	1.49202	-0.594672
Nt5dc3 Gnn	0.757703	-0.594553
Ptpn3	1.65387	-0.594543
Lonp1 Prss15	0.865151	-0.593949
Cdk16 Crk5 Pctaire1 Pctk1	1.05957	-0.593884
Wbp4 Fbp21 Fnbp21	0.434032	-0.593783
Ndel1 Nudel	0.831544	-0.593628
Rpain Rip	0.581189	-0.593204
Filip1l Doc1	1.05549	-0.593036
Hist1h1e H1f4	2.03486	-0.592839
Tmem106b	1.32485	-0.592836
Glod4	1.31574	-0.591248
Vps36	0.933213	-0.591111
Abracl	0.584426	-0.591012
Ppm1a Pppm1a	0.921167	-0.590545
Vps26b	1.15694	-0.590446
Iscu Nifun	1.08607	-0.590067
Trappc2l	0.782214	-0.589768
Trpm4 Ltrpc4	1.51674	-0.589057
Mylk	0.376737	-0.58887
Cbx1 Cbx	0.717389	-0.588633
Gopc	1.14181	-0.587912
Kras Kras2	1.45591	-0.587864
Nae1 Appbp1	0.984448	-0.58777
Abhd10	1.66792	-0.587545
Llgl2 Llglh2	1.28592	-0.587283
Rnase4	1.77606	-0.587261
Cnnm4 Acdp4 Kiaa1592	1.18184	-0.586929
Map1lc3a	0.625177	-0.586088
Eif2ak4 Gcn2 Kiaa1338	0.67633	-0.586048
Armc1	0.913812	-0.585883
Cdkn1b	1.15389	-0.585585
Serinc3 Aigp1 Diff33 Tde1 Tms1	1.54817	-0.585407
Mtco1 COI mt-Co1	0.504621	-0.585268
Tpd52	0.614531	-0.584454
Mios	0.891803	-0.584202
Nfkb2	0.799715	-0.583226
Sdc4	2.1198	-0.582742
Guk1 Gmk	0.986274	-0.582688
Spg7	1.65264	-0.582366
Snrk	1.62006	-0.582189
Pxdn Kiaa0230	0.136311	-0.581863
Dnajc11	1.27145	-0.581731
Unc5b Unc5h2	0.789964	-0.581713
Atpaf1	0.899155	-0.581346
Bspry	1.64563	-0.581079
Fam162a E2ig5	1.0601	-0.58048
Evpl	1.3328	-0.580081
Irak2	0.761522	-0.579894
Cystm1	0.651894	-0.579403
Znrd1 Rpa12	0.248183	-0.578736
Serpina10 Zpi	0.791899	-0.578495
Coq9	0.966817	-0.578195
Vps28	1.06486	-0.577749
Chmp4c	2.65439	-0.577714
Fhdc1 Kiaa1727	0.495803	-0.57713
Prkar2b	0.611464	-0.576738
Ndufb9	0.948198	-0.576569
Capn1 Canp1 Capa1	1.00923	-0.576548
Letm1	2.18836	-0.576419
Snx33 Sh3px3	1.52138	-0.576367
Rcbtb1	1.41319	-0.576284
Snx1	0.715982	-0.576114
Krt19 Krt1-19	1.46881	-0.575935
Carhsp1	0.891903	-0.57395
Osbpl3 Orp3	0.955652	-0.573742
C1qa	0.29299	-0.572923
Sptan1 Spna2 Spta2	1.57867	-0.572501
Dlat	1.99566	-0.572237
Fam175b Abro1 Kiaa0157	0.988983	-0.572222
Slc12a7 Kcc4	1.22976	-0.571827
Ctif Gm672 Kiaa0427	0.993906	-0.571619
Phactr4 Kiaa4120	0.860737	-0.571341
Tmem50a Smp1	0.619006	-0.571281
Gla Ags	1.71089	-0.57045
Snf8 D11Moh34	0.786293	-0.570434
Syne3	1.06893	-0.570181
Oxsr1 Osr1	0.874371	-0.569949
Anp32a Anp32 Lanp	0.808496	-0.569153
Relb	3.59418	-0.569077
Cldn3 Cpetr2	1.05818	-0.568823
Tax1bp3	0.934459	-0.568491
Atp1b3	1.53471	-0.568355
Dnase2 Dnase2a Dnl2	0.82089	-0.56811
Cds2	0.997032	-0.567916
Taldo1 Tal Taldo	0.925275	-0.567818
Plin2 Adfp Adrp	1.20381	-0.567328
Sirt2 Sir2l2	0.847805	-0.567203
Aak1 Kiaa1048	1.23575	-0.566656
Tomm5 Tom5	0.940922	-0.566329
Rab35	2.10505	-0.565747
Slc25a22 Gc1	1.00511	-0.564828
Tmem109	1.08194	-0.563726
Lrrc1	0.861377	-0.563141
Gnpnat1 Gna1	1.05192	-0.562897
Msantd4	0.792737	-0.562882
Ccdc68	2.28546	-0.562563
Vps45 Vps45a	0.973346	-0.562258
Rgn Smp30	0.331331	-0.561962
C2cd3 Hty	0.379558	-0.561928
Iqgap2	1.08288	-0.561855
Ctnnb1 Catnb	1.05399	-0.561629
Agpat4	1.23624	-0.561449
Sh2b1 Sh2bpsm1	1.11479	-0.560756
Zfyve27	1.39958	-0.560662
Ddx39b Bat1 Bat1a Uap56	0.760324	-0.560104
Ergic1 Ergic32	1.01478	-0.559185
Ppp1r13l Nkip1	1.0469	-0.559142
Rab10	1.70921	-0.558421
Rela Nfkb3	0.705802	-0.558331
Pcolce Pcpe1	1.47057	-0.556921
Tmem102	1.12138	-0.556589
Rab5a nnyRab5a	1.14111	-0.556278
Lemd2 Lem2	1.65557	-0.555688
Arf5	0.734203	-0.555182
Pgm3 Agm1 Pgm-3	0.831495	-0.554971
Slc25a15 Ornt1	1.25989	-0.554644
Traf7	0.753395	-0.55451
Bmp2k Bike	1.3076	-0.554495
Athl1	0.903568	-0.55449
Mast2 Mast205	1.37316	-0.554212
Mb21d2	0.518891	-0.554061
Hint3 Hint4	0.861731	-0.553283
Agpat1	1.07308	-0.552675
Wdr13	1.07732	-0.55257
Tmem79 Matt	0.479067	-0.552293
Cox15	1.80868	-0.552276
Sema4a Semab SemB	0.925354	-0.552068
Cyb5a Cyb5	1.40827	-0.551593
Acox1 Acox Paox	1.58919	-0.551522
Elovl6 Face Lce Masr	0.77532	-0.551368
Xylt1	0.947635	-0.55132
Eif4a2 Ddx2b	1.25646	-0.551088
Pitpna Pitpn	0.884215	-0.551011
Ptrh1	1.32479	-0.550486
Mier1 Kiaa1610	1.50262	-0.550306
Ube2v1 Croc1	0.857008	-0.550081
Arhgef25 D10Ertd610e Geft	0.386414	-0.549928
Sbds	1.57973	-0.549802
	0.696525	-0.54968
Acp1	1.2192	-0.549545
Mcmbp	0.936995	-0.549309
Commd10	1.22817	-0.549015
Tufm	1.36693	-0.547963
Trappc6b	0.926087	-0.547566
Gclm Glclr	1.39998	-0.547402
Lgals6	0.152128	-0.546966
Lima1 D15Ertd366e Eplin	1.33194	-0.546777
Dhrs1 D14ertd484e	1.29606	-0.546554
Urod	0.966255	-0.546197
Tmub1 Hops	0.934713	-0.545929
Commd1 Murr1	0.58672	-0.545691
Fam133b	1.04111	-0.54528
Ccdc127	0.824653	-0.545194
Sphk2	1.02102	-0.544664
Mup2	1.07637	-0.544556
Rab43	1.37727	-0.543967
Abcg2 Abcp Bcrp1	0.873111	-0.543476
Foxp4	1.08173	-0.543325
Ptp4a2 Prl2	1.03812	-0.543227
Ilvbl	1.13489	-0.542909
Dhx32 Ddx32	0.920367	-0.542724
Mmaa	1.16016	-0.542457
Lrrc8e	1.23866	-0.541948
Tcea3 Tfiish	0.546813	-0.541876
Kif13a	0.966491	-0.541683
Sumo3 Smt3a Smt3h1	0.716013	-0.54085
Sptbn1 Elf Spnb-2 Spnb2 Sptb2	1.43948	-0.540503
Blvra	0.819983	-0.540088
Synj2bp Arip2 Omp25	1.00798	-0.539926
Pcid2	1.84857	-0.539779
Slc25a1	1.81404	-0.539472
Tab2 Kiaa0733 Map3k7ip2	0.659809	-0.539408
Slc35b2 J207 Papst1	0.548874	-0.539288
Rffl	0.501734	-0.538618
Mcu Ccdc109a	1.68119	-0.538538
Mgat4a	0.885024	-0.537786
Otud3	0.518524	-0.537764
Ing4	0.930635	-0.537551
Atp5b	1.23796	-0.537135
Prkag1 Prkaac	0.794143	-0.536718
Ubxn1 D19Ertd721e Saks1	1.55034	-0.536359
Osbpl2	1.15223	-0.536311
Pck2	1.34771	-0.535577
Dsp	3.03324	-0.535317
Igsf5 Jam4	1.79505	-0.534978
Pusl1	1.2143	-0.534921
	0.591921	-0.534428
Ptpn11	0.816053	-0.534414
Tgfbr3	0.350625	-0.534296
Nipal3 Npal3	0.916597	-0.533833
Cpsf7	1.01176	-0.533575
Mdh2 Mor1	1.97171	-0.533507
Fkbp5 Fkbp51	0.881166	-0.532793
Mboat7 Bb1 Leng4 Oact7	0.575433	-0.532346
Enoph1 Masa	1.10709	-0.532191
Slc35b3	1.77739	-0.53206
Stx3 Stx3a	0.926595	-0.531968
Bpnt1	1.02562	-0.531669
Prune	0.767859	-0.531512
Trappc10 Tmem1	0.732344	-0.531363
Snx5	0.684125	-0.531039
Cops8 Csn8	0.947887	-0.530843
Arhgap18	0.66753	-0.53025
Fermt2 Plekhc1	0.208345	-0.530209
Efnb1 Epl2 Eplg2 Lerk2 Stra1	0.975279	-0.530121
Arvcf	0.789802	-0.530049
Dync1h1 Dhc1 Dnch1 Dnchc1 Dyhc	0.902115	-0.529471
Ndrg2 Kiaa1248 Ndr2	0.737815	-0.5294
Gsk3a	0.772756	-0.528535
Tsc22d4 Thg1pit Tilz2	0.893213	-0.528275
Adk	1.62688	-0.52826
Necap2	1.82206	-0.528238
Kif21a Kiaa1708	1.45785	-0.527876
Chchd4 Mia40	0.672173	-0.526766
Ugcg	1.19328	-0.526634
Fam160a1	1.19556	-0.526597
Ppp1r9b	1.07883	-0.526533
Phb	1.3252	-0.52628
Fbln1	0.340034	-0.526182
Pebp1 Pbp Pebp	0.906423	-0.526063
Fbxo4 Fbx4	0.597881	-0.525854
Lyrm4 Isd11	1.52772	-0.525648
Fgd4	1.46663	-0.525287
Eml2	1.20806	-0.524907
Mapk9 Jnk2 Prkm9	0.801659	-0.524773
F11r Jam1 Jcam Jcam1	2.10469	-0.524374
Lxn	0.878973	-0.523967
Tiprl	1.3766	-0.523678
Pklr	0.990773	-0.52359
Pfdn2 Pfd2	1.28272	-0.523048
Acss2 Acas2 Acecs1	0.824209	-0.522583
Mrps16 Rpms16	1.26017	-0.522268
Clip1 Kiaa4046 Rsn	0.8245	-0.522048
Mertk Mer	1.88401	-0.521372
Polr2g	0.917874	-0.520741
Triobp Kiaa1662 Tara	0.987615	-0.52047
Arpc3	1.73106	-0.52034
Zbtb8os Arch	1.06304	-0.520278
Anxa7 Anx7	0.750593	-0.519515
Wdr20 Wdr20b Wdr20rt	1.49205	-0.51926
Arhgap12	0.933716	-0.519128
Tmem147	0.686421	-0.518965
Phpt1 Php14	0.919739	-0.518908
Patl1	0.74357	-0.518825
Ap2a2 Adtab	1.13908	-0.51882
Camsap3 Kiaa1543	0.985342	-0.518696
Frmd8	1.17947	-0.518326
Hmgn2 Hmg-17 Hmg17	1.11295	-0.518174
Ccdc22 DXImx40e	0.802687	-0.51805
Xpnpep3	1.08762	-0.517739
Hid1	0.712587	-0.517429
Kiaa1671	2.0016	-0.516748
Rsu1 Rsp1	0.545657	-0.51631
Ankrd10	0.599868	-0.516155
Spryd4	1.43808	-0.515804
Mob2 Mmh	0.755692	-0.515105
Dgkq	1.37082	-0.514676
Ppcs Coab	0.795197	-0.514513
Atp5j	1.71805	-0.514203
Osbp Kiaa4220	1.03992	-0.514059
Kiaa1211	1.20118	-0.513982
Sparcl1 Ecm2 Sc1	1.57575	-0.513547
Nos1ap Capon Kiaa0464	1.75543	-0.513432
Mff	1.0292	-0.51318
Ipmk Impk	1.09414	-0.513024
Gstm5 Fsc2 Gstm3	0.564639	-0.512501
Zranb2 Zfp265 Zis Znf265	0.981904	-0.512423
Pdha1 Pdha-1	1.61889	-0.51225
Ptk2b Fak2 Pyk2 Raftk	0.843136	-0.511828
Dync1i2 Dnci2 Dncic2	1.37204	-0.511475
Gdpd1 Gde4	1.4999	-0.510964
Ado Gm237	0.934739	-0.510906
Myo1a Bbmi Myhl	1.773	-0.510882
Znf740 Zfp740	0.84973	-0.510446
Coq5 D5Ertd33e	1.0565	-0.510446
Ptpn6 Hcp Hcph Ptp1C	1.02934	-0.510265
Cry2 Kiaa0658	1.55634	-0.510259
B3GNT2 B3gnt1 Beta3gnt	1.28903	-0.510178
Akap7 Akap18	0.981843	-0.510002
Efnb2 Elf2 Epl5 Eplg5 Htkl Lerk5	1.85551	-0.509988
Tfcp2 Tcfcp2	0.69355	-0.509925
Hp1bp3	0.963489	-0.509321
Il10rb Crfb4	0.89205	-0.509239
Wdr1	1.55899	-0.509137
Lypla1 Apt1 Pla1a	1.81905	-0.509026
Tle3 Esg	0.554338	-0.5087
Ap3s1	0.866382	-0.508443
Ush1c	1.3319	-0.508435
Ppip5k1 Hisppd2a Kiaa0377 Vip1	1.27434	-0.508145
Tmem160	0.471167	-0.508124
Mapkap1 Mip1 Sin1	2.43944	-0.508038
Snx2	0.677844	-0.507997
Sirt7 Sir2l7	0.950602	-0.507315
Msra	1.01468	-0.507183
Tmod2	0.288898	-0.507149
Rdh7 Crad2	1.46614	-0.506445
Gltp	0.979292	-0.505837
Dip2a Dip2 Kiaa0184	1.28975	-0.505793
Immp2l	0.58181	-0.505721
Ppox	0.954874	-0.50565
Atad3 Atad3a Kiaa1273	1.27063	-0.505608
Fam195b	0.673606	-0.505491
Micu2 Efha1	0.952182	-0.505463
Ppp1r12a Mypt1	1.32206	-0.50513
Unk Kiaa1753 Zc3h5 Zc3hdc5	0.460714	-0.505109
Ssbp1	1.04487	-0.504893
Abhd17c	2.13994	-0.504718
Traf2	0.967027	-0.504705
Gdpgp1	2.41384	-0.504683
Prkaa2	0.927689	-0.504173
Snx7	1.18728	-0.504027
Park7	1.13157	-0.503942
Slc25a51 Mcart1	0.957345	-0.503934
Ttc7a Ttc7	1.10851	-0.503925
Adamdec1	0.154742	-0.503632
Engase	1.68926	-0.503433
Arglu1	1.57654	-0.50334
Fcho2	0.889082	-0.503318
Homer2 Vesl2	0.94971	-0.502971
Casp9 Mch6	0.572628	-0.501975
	1.13509	-0.501759
Lad1	0.988656	-0.50153
Tpd52l2	1.27731	-0.501438
Gpn3 Atpbd1c D5Ertd708e	0.140479	-0.500142
Vps29	1.25724	-0.499877
Cd151 Peta3	0.996857	-0.499465
Otub1	1.60541	-0.499338
Ccdc6	1.5419	-0.498869
Nlrx1	1.07085	-0.498657
Pcsk1n	0.485517	-0.498299
Psd4	0.684553	-0.498245
Cab39 Mo25	0.944088	-0.498152
Syk ptk72 Sykb	2.20928	-0.498028
Mars2	1.77835	-0.49799
Chid1	2.28611	-0.49779
Grap2 Gads Grb2l Grid Mona	0.200467	-0.497485
Ccdc91 Ggabp	0.952665	-0.497406
Dctn3	1.16089	-0.497183
Hrg	0.790105	-0.496258
Ywhah	0.746395	-0.495991
Tfcp2l1 Crtr1 Tcfcp2l1	0.998441	-0.495881
Pltp	0.482995	-0.495815
Ilkap	0.764708	-0.495631
Agpat2	2.0618	-0.495195
Cntrob Lip8	0.665341	-0.495098
Ptbp3 Rod1	0.964731	-0.49482
Rassf7	1.75367	-0.494772
Micu1 Cbara1	1.50343	-0.494059
Lrrc8a Lrrc8	0.973015	-0.493885
Ehbp1l1	1.04153	-0.4937
Gtf2a2	0.779073	-0.493185
Cyp4f3 Cyp4f18	0.990934	-0.493026
Ccdc51	1.46497	-0.492853
Asph Bah	1.79843	-0.492645
Vps13a Chac Kiaa0986	1.04056	-0.492607
Mocs1	1.9682	-0.49173
Pnp Np Pnp1	1.61701	-0.490777
Pnpla8 Ipla22 Ipla2g	0.854258	-0.490525
Adnp2 Kiaa0863 Zfp508 Znf508	0.751501	-0.489887
Diaph1 Diap1	0.856012	-0.489047
Trappc9 Kiaa1882 Nibp	0.742413	-0.488467
Cog2 Ldlc	1.05554	-0.488326
Atp5h	1.47995	-0.488307
Rragc	1.12768	-0.488272
Pparg Nr1c3	0.716351	-0.488212
Arhgap21 Arhgap10 Kiaa1424	1.90277	-0.487237
RtcA Rpc1 Rtcd1	2.32638	-0.486337
Ywhae	0.990066	-0.486278
Nov Ccn3	0.30516	-0.486095
Trmu Mtu1 Trmt1	2.04712	-0.485934
Esyt1 Fam62a Mbc2	1.43516	-0.485878
Myl12b Mrlc2 Mylc2b	0.953924	-0.484959
Dek	0.987561	-0.484903
Tmx4 D2Bwg1356e Kiaa1162 Txndc13	0.857931	-0.484701
Dtnbp1 Bloc1s8 Sdy	0.849087	-0.484691
Rpusd3	1.43543	-0.484491
Cenpc Cenpc1	1.64224	-0.484136
Actr1b	0.913792	-0.483618
D8Ertd738e	2.20035	-0.48337
	0.881322	-0.483258
Ptp4a1 Prl1	1.31889	-0.483243
Pdpk1 Pdk1	0.884381	-0.48311
Mfn2 Kiaa0214 Marf	1.35185	-0.483098
Usp30	0.724253	-0.482736
Hacd3 Ptplad1	0.709254	-0.482701
Prkca Pkca	0.764675	-0.482161
Insr	1.78075	-0.481809
Anxa6 Anx6	2.04202	-0.481716
Hnrnpd Auf1 Hnrpd	0.893984	-0.481245
Mrrf	1.25369	-0.481141
Kdm6b Jmjd3 Kiaa0346	0.587913	-0.481059
Cdc42bpb Kiaa1124	2.09254	-0.480971
Pip4k2b Pip5k2b	0.818557	-0.480871
Bre	0.660025	-0.479018
Adck2	1.83117	-0.478973
Dynlrb1 Dncl2a Dnlc2a	1.17298	-0.47852
Gulp1 Ced6	0.826703	-0.478486
Erlin1 Keo4 Spfh1	1.33854	-0.478394
Prkce Pkce Pkcea	0.457455	-0.477888
Abhd4	0.84003	-0.477408
Abi1 Ssh3bp1	1.19764	-0.476982
Dnpep	1.47667	-0.476823
Stt3b Simp	1.58603	-0.476432
Ap1m2	0.847746	-0.476413
Mapkapk3	0.788947	-0.47599
Impa1	1.13333	-0.475757
Plec Plec1	1.28785	-0.475654
Naip1 Birc1a Naip	0.888279	-0.475477
Mtif3	0.77793	-0.47541
Dnmt3a	0.895856	-0.474536
Trappc1	1.35687	-0.474499
Anxa2 Anx2 Cal1h	1.17265	-0.474383
Vps54	0.897687	-0.473937
Gps1 Cops1 Csn1	0.612192	-0.473868
Abr	0.865257	-0.473826
	1.02286	-0.473583
Vps13c Kiaa3021	0.970263	-0.47309
Fnbp1l Toca1	0.970122	-0.473022
Sccpdh	0.542736	-0.472999
Tbc1d2 Tbc1d2a	1.12093	-0.472906
Pcbd1 Dcoh Pcbd	1.49088	-0.472789
Lin54 Kiaa2037	0.71508	-0.471634
Lama3	1.53202	-0.471409
Pcif1	0.560879	-0.471136
Ap4s1	0.553141	-0.470948
Lmnb1	1.10986	-0.47094
Igbp1 Pc52	0.996325	-0.470723
Cox17 Cox17a	0.99939	-0.470356
Ppp1r18	0.284609	-0.469987
Xrcc6 G22p1 Ku70	0.827531	-0.469828
Reep5 Dp1	1.22902	-0.469692
Dlgap4 Kiaa0964 Sapap4	0.784458	-0.469556
Prkab1	1.10764	-0.469478
Mfsd10 Tetran	0.684494	-0.469246
Lims1 Pinch1	0.652177	-0.469092
Ano9 Tmem16j	1.05624	-0.469064
Eri3 Pint1 Prnpip Prnpip1	1.15005	-0.468949
H2afy	1.6805	-0.468899
Sema4b Kiaa1745 Semac SemC	1.28537	-0.468668
Mms19 Mms19l	0.766194	-0.468123
Usp46	0.923536	-0.467981
Rab5b	0.921824	-0.46747
Gpi Gpi1	1.04224	-0.467334
Cat Cas-1 Cas1	2.04712	-0.466612
Ppa1 Pp Pyp	1.09108	-0.466377
Rab8a Mel Rab8	1.21871	-0.46625
Rbmxl1 Rbmxrt	0.944801	-0.466092
Stard5	0.916454	-0.46594
Pitrm1 Kiaa1104 Ntup1	1.3273	-0.465596
Helb	0.646186	-0.465497
Pdzd11 Pdzk11	1.22814	-0.464738
Tmcc3	1.03441	-0.464635
Dctn1	0.965593	-0.464507
Kiaa1109 Fsa Kiaa1371	0.987277	-0.464493
Nbea Lyst2	0.76994	-0.464182
Prpf38b	1.21993	-0.463767
Arhgef7 Kiaa0142 Pak3bp	1.00576	-0.463645
Vamp2 Syb2	0.837575	-0.463389
Got2 Got-2	1.45287	-0.463244
Glo1	1.06007	-0.46313
Eef1a2 Eef1al Stn	0.176686	-0.463058
[truncated: 5,448 more rows]
